# Supplementary material for: A short treatise concerning a musical approach for the interpretation of gene expression data
Source: Sci Rep. 2015 Oct 16;5:15281. doi: 10.1038/srep15281 (PMC4607888; doi:10.1038/srep15281)
Supplement: Supplementary Audio [file srep15281-s2.zip]

Archive with 12 entries (12 files):
- 10CHP192.wav
- 11SHSY5Y192.wav
- 12SIMA192.wav
- 13SKNMC192.wav
- 19CHPEFTspec192.wav
- 20SHSY5YEFTspec192.wav
- 21SIMAEFTspec192.wav
- 22SKNMCEFTspec192.wav
- 54CHPSoJ.wav
- 55SHSY5YSoJ.wav
- 56SIMASoJ.wav
- 57SKNMCSoJ.wav
