# Supplementary material for: A short treatise concerning a musical approach for the interpretation of gene expression data
Source: Sci Rep. 2015 Oct 16;5:15281. doi: 10.1038/srep15281 (PMC4607888; doi:10.1038/srep15281)
Supplement: Supplementary Data [file srep15281-s3.zip]

Archive with 2 entries (2 files):
- GEMusicA template.ods
- GEMusicAR.r
