# Supplementary material for: A short treatise concerning a musical approach for the interpretation of gene expression data
Source: Sci Rep. 2015 Oct 16;5:15281. doi: 10.1038/srep15281 (PMC4607888; doi:10.1038/srep15281)
Supplement: Supplementary Data [file srep15281-s3.zip › GEMusicA template.ods]

## Sheet: Input
parameter	value	nr	Probe Set ID	Gene symbol	Median	CHP126	SH-SY5Y	SiMa	SK-N-MC
number of keys	88	1	200715_x_at	RPL13A /// SNORD32A /// SNORD33 /// SNORD34 /// SNORD35A	14.0281114668	13.3259687399	14.2965498959	14.0133811269	14.0428418067
minimal frequency	27.5	2	200853_at	H2AFZ	12.6950397644	12.7298879318	12.1619072019	12.8180502554	12.6601915971
number of tone steps per octave	12	3	200951_s_at	CCND2	3.0787218165	4.3179306247	1.7418517976	1.8395130083	9.7389598119
number of notes	192	4	200953_s_at	CCND2	6.5941558415	7.1061200534	5.5277015642	6.0821916295	12.161475191
1/minimal duration	8	5	201028_s_at	CD99	9.8545818908	6.6664313809	9.68598884	10.0231749415	11.9424466941
		6	201029_s_at	CD99	10.9374679329	7.3574094875	10.7288210072	11.1461148586	12.5641490135
complete duration	35	7	201074_at	SMARCC1	11.5742077505	11.5338105505	11.2075823763	11.6308336243	11.6146049505
		8	201075_s_at	SMARCC1	10.9946609428	10.8496130843	11.063893197	11.0552912489	10.9340306366
		9	201260_s_at	SYPL1	8.8709044091	9.0680446543	8.6737641639	7.9021278603	10.1451233478
		10	201291_s_at	TOP2A	10.9995726461	10.4116762212	10.1414647235	11.587469071	12.2994478751
		11	201292_at	TOP2A	11.1522411136	10.8866697878	10.7941502105	11.4178124395	11.6534022295
		12	201331_s_at	STAT6	6.6965994388	7.9575269499	4.745007085	5.4356719276	10.3157609361
		13	201397_at	PHGDH	11.2970086258	10.6836596146	11.153398761	11.8889494422	11.4406184905
		14	201562_s_at	SORD	10.5287196899	10.1455628297	9.8017104603	10.9118765501	11.2599085875
		15	201563_at	SORD	11.4914173421	11.1723281168	10.9795816753	11.8105065674	12.0519124401
		16	201565_s_at	ID2	12.3432979733	12.2052250993	12.4813708472	9.8020789667	12.6231556172
		17	201566_x_at	ID2	10.2575460716	10.4011312457	11.1503115143	7.1539147498	10.1139608975
		18	201648_at	JAK1	10.067148221	9.7014998481	10.432796594	9.6984095004	12.4007177643
		19	201666_at	TIMP1	10.5273007142	9.0473347102	11.3455399733	10.0836521744	10.9709492539
		20	201890_at	RRM2	11.9620966616	12.1032333784	11.3587550316	12.3122317809	11.8209599448
		21	201976_s_at	MYO10	8.0962575888	8.493623719	7.6988914585	6.8761755707	11.7696391082
		22	201981_at	PAPPA	6.8828314867	5.3207240242	5.3249038285	8.4407591449	10.0637348162
		23	201982_s_at	PAPPA	7.4964215004	7.0710300256	5.9907609001	7.9218129753	9.2731624458
		24	202060_at	CTR9	9.4204861015	9.1574090887	9.6716785187	9.1692936843	9.9033289075
		25	202145_at	LY6E	9.553257043	7.8120842254	9.2641943884	9.8423196976	12.4254037037
		26	202419_at	KDSR	9.2762086107	9.5315508698	9.0208663517	8.8344046813	11.7518816805
		27	202431_s_at	MYC	8.3290730706	5.841729631	10.8164165103	4.6267212232	12.2787703118
		28	202503_s_at	KIAA0101	12.9139108753	12.9317179555	12.0729425107	12.8961037951	13.205068666
		29	202554_s_at	GSTM3	10.8826319762	10.5877578303	10.5509016263	11.177506122	12.2969884545
		30	202709_at	FMOD	7.4578585272	9.2705922458	6.8899820954	7.5431122686	7.3726047858
		31	202720_at	TES	8.1870920103	7.2290629662	9.1451210545	6.7697254644	9.6180629706
		32	202746_at	ITM2A	5.7343475017	5.8428815597	5.6258134438	3.9052401706	12.3977976151
		33	202747_s_at	ITM2A	4.3514854657	4.4266015679	4.2763693634	4.1641177024	12.8519211709
		34	202758_s_at	RFXANK	9.0692887672	8.7737692383	9.3125363039	8.8260412304	9.4529791843
		35	202790_at	CLDN7	3.0270292874	3.5137560154	3.2767827941	2.6533661846	2.7772757808
		36	202870_s_at	CDC20	10.1240284908	9.6599875109	10.0403458932	10.2077110883	11.2128240398
		37	203065_s_at	CAV1	6.411428568	3.6990185186	7.8205542696	5.0023028664	13.2114782968
		38	203213_at	CDK1	10.5566822005	10.2200469414	9.9309371725	10.8972873245	10.8933174596
		39	203240_at	FCGBP	4.6803971839	4.8100137276	5.4493926652	4.5507806402	3.9419373119
		40	203304_at	BAMBI	9.1029729542	9.100482845	9.8689874909	8.1621485932	9.1054630634
		41	203324_s_at	CAV2	4.0467221868	2.1617480808	5.9316962927	0.5844382263	9.9538144983
		42	203418_at	CCNA2	10.6851237225	10.4571807759	9.8347977921	10.9130666691	11.2401437625
		43	203554_x_at	PTTG1	12.4449515764	12.3347216133	12.1890573056	12.9880112838	12.5551815394
		44	203625_x_at	SKP2	11.0254330883	10.7249682475	10.155206572	11.5521190973	11.3258979291
		45	203646_at	FDX1	6.9976802947	5.4517511558	7.4719336572	6.5234269323	9.7690210768
		46	203757_s_at	CEACAM6	5.0337629806	4.3226665657	4.2587925133	5.7448593955	7.090963491
		47	203764_at	DLGAP5	10.1667232916	9.5011763788	9.7201341064	10.6133124769	11.0630970733
		48	203790_s_at	HRSP12	9.5102850067	9.0934217901	9.1672347237	9.8533352897	11.5974799624
		49	203824_at	TSPAN8	6.6980546843	3.373116411	10.5340333856	5.7894606118	7.6066487568
		50	203832_at	SNRPF	12.0719721832	12.1061009424	10.6859497818	12.0378434241	12.6553325961
		51	203856_at	VRK1	9.4758402224	9.4084382308	8.4013057793	9.5432422141	10.1059778924
		52	203914_x_at	HPGD	5.966650233	8.2951949559	5.9905471734	3.9015938879	5.9427532927
		53	204023_at	RFC4	10.4271983299	10.4013328749	10.4530637849	10.3686832408	10.7421713081
		54	204197_s_at	RUNX3	6.0918809029	5.1407246764	3.1127369919	7.0430371294	10.6300377319
		55	204198_s_at	RUNX3	5.9932178587	6.2988663111	5.6875694063	2.8226461327	11.08874452
		56	204201_s_at	PTPN13	8.245195958	9.1955442132	7.0325185558	7.2948477028	9.207096095
		57	204229_at	SLC17A7	5.8876644232	6.5489605854	5.226368261	4.4519172825	8.746493831
		58	204230_s_at	SLC17A7	7.1406144669	7.1720554104	7.1091735235	6.5608653293	9.1100726934
		59	204244_s_at	DBF4	9.6944207947	9.2453040754	9.7340482334	9.9780225485	9.654793356
		60	204386_s_at	MRP63	11.7175205208	11.4778174501	11.1934877834	11.9572235915	12.321753383
		61	204393_s_at	ACPP	5.0820032468	6.1837453347	3.9802611589	2.3665354026	6.5383154413
		62	204424_s_at	LMO3	8.5799662825	8.9895733177	9.506059192	7.2524298519	8.1703592474
		63	204456_s_at	GAS1	3.2628596584	3.0132809066	3.4294137719	3.0963055449	9.6994629674
		64	204457_s_at	GAS1	7.6549689197	7.6549703514	7.6549674881	5.9904080752	11.4269943055
		65	204603_at	EXO1	9.4875308116	9.4812850141	9.56470664	9.4937766091	9.2708356226
		66	204686_at	IRS1	6.664047694	7.2060414547	6.1220539333	4.9025174172	7.92834841
		67	204712_at	WIF1	3.7254809186	2.6840101081	3.7273628677	4.8918624267	3.7235989695
		68	204779_s_at	HOXB7	7.0192907923	6.9016283982	7.1369531864	6.7280783258	10.0955486692
		69	204822_at	TTK	9.7476433741	9.3215326521	9.4150261577	10.0802605905	10.9267214752
		70	204860_s_at	LOC101060527 /// NAIP	8.0532436238	8.0415036497	8.5254248872	7.3554691503	8.0649835979
		71	204867_at	GCHFR	8.0059070198	10.607739944	6.920407644	6.9668710902	9.0449429495
		72	204887_s_at	PLK4	9.7446859353	9.622018681	9.1056647223	9.8673531895	10.079302102
		73	204917_s_at	MLLT3	8.7568874289	8.6613024643	8.8524723935	9.0015996027	8.6432277592
		74	204951_at	RHOH	5.9218979969	6.1937951969	4.319670676	5.6500007969	9.9525637746
		75	205046_at	CENPE	9.2425622433	9.2406988059	8.4779160842	9.2444256806	10.2969012982
		76	205066_s_at	ENPP1	4.5510949294	5.1238614999	3.9783283588	3.3465385535	8.6167451105
		77	205097_at	SLC26A2	8.9800687354	9.2241333925	8.5543451845	8.7360040783	10.0057087507
		78	205103_at	C1orf61	8.2185818687	8.2460526905	8.191111047	8.5831839595	5.4082373374
		79	205131_x_at	CLEC11A	7.2852568934	6.1065191813	7.5119613354	7.0585524513	8.7113641221
		80	205145_s_at	MYL5	7.4321492546	7.6827867645	7.5914774662	6.5858485843	7.2728210431
		81	205157_s_at	JUP /// KRT17	5.2318560833	3.8579302512	5.4533091602	5.0104030063	6.8213747545
		82	205176_s_at	ITGB3BP	10.5503097127	10.6928970395	10.0486530672	11.0379683076	10.4077223859
		83	205199_at	CA9	7.0904227026	6.3769378461	6.9504579158	7.2303874894	8.2364916617
		84	205227_at	IL1RAP	5.7224111978	4.2324113332	5.3637156653	6.0811067303	11.5281981733
		85	205306_x_at	KMO	4.0670899228	3.1723577375	3.7784030958	4.3557767498	11.0775688078
		86	205307_s_at	KMO	4.9186797329	4.9775936183	4.8597658476	4.5499340306	8.5166758894
		87	205345_at	BARD1	8.369025471	8.6961760866	8.0418748554	7.829228012	9.70741746
		88	205375_at	MDFI	8.0948633864	6.0083477168	8.8163552263	7.3733715465	10.5327026759
		89	205395_s_at	MRE11A	7.0612211951	5.8245799953	7.0582363918	7.0642059985	8.2535950799
		90	205440_s_at	NPY1R	5.387297594	6.7822001664	3.9923950217	2.6159209639	10.3403808971
		91	205473_at	ATP6V1B1	5.2844977976	4.1226503577	6.5741676755	2.8914903477	6.4463452375
		92	205478_at	PPP1R1A	2.5528045288	1.7469387302	2.785108783	2.3205002746	11.4512976709
		93	205542_at	STEAP1	6.8520593166	2.9931482663	6.8262357635	6.8778828696	12.3011131783
		94	205552_s_at	OAS1	6.043897051	6.5074881539	5.7400184408	2.7542694689	6.3477756611
		95	205597_at	SLC44A4	4.4044457091	5.9904607208	5.8064864675	3.0024049507	2.341982048
		96	205604_at	HOXD9	8.4810059678	8.4951478931	8.4668640425	10.3880786524	8.437231901
		97	205694_at	TYRP1	4.21316073	5.4225361098	5.6746332381	3.0037853502	1.2356137227
		98	205752_s_at	GSTM5	7.511469409	7.297401458	7.2024980432	7.7255373601	7.8738378007
		99	205827_at	CCK	5.3095712808	6.158957004	4.4601855576	1.2764877325	13.2626552787
		100	205828_at	MMP3	6.3637202683	6.9382693227	4.3400323765	6.5340703203	6.1933702162
		101	205872_x_at	LOC101060353 /// PDE4DIP	3.3052716242	2.8106035086	3.448981539	3.1615617093	8.8060768625
		102	205888_s_at	JAKMIP2	9.0524301965	8.9978876675	8.4241717488	9.1069727254	10.8006597003
		103	205932_s_at	MSX1	6.9611560234	8.1240442626	5.7982677843	3.0499722348	10.9560515688
		104	205962_at	PAK2	4.2170856867	3.1707123378	5.335996963	3.3106313934	5.1235399799
		105	205990_s_at	WNT5A	6.7681536481	5.7289903741	7.807316922	5.5227980664	9.2619153197
		106	206002_at	GPR64	6.4098498654	6.4310803428	6.388619388	2.0269590126	8.9020588025
		107	206025_s_at	TNFAIP6	6.4106207156	6.7224305031	6.098810928	3.6620903985	9.898991142
		108	206026_s_at	TNFAIP6	6.6081736671	6.489513393	6.7268339412	5.3192544691	9.7310859745
		109	206110_at	HIST1H3H	6.6221210117	6.7510740188	6.5187162513	3.1959174763	6.7255257721
		110	206114_at	EPHA4	3.2906151223	2.5785206935	2.9661812597	3.6150489848	9.3619047459
		111	206149_at	CHP2	3.0778963435	3.2336911483	4.0840778751	2.9221015386	2.3998046465
		112	206159_at	GDF10	6.71058749	6.8923655235	6.5288094564	3.7726626924	8.4096302339
		113	206164_at	CLCA2	2.7824381642	4.1794991074	1.8941809942	1.6298238027	3.6706953341
		114	206231_at	KCNN1	8.219472179	7.3882257074	8.1367025442	8.3022418139	8.5743562436
		115	206309_at	LECT1	6.7611125496	6.7674204207	6.5664214028	6.8748080295	6.7548046784
		116	206316_s_at	KNTC1	10.197737089	10.3855313407	9.1183747816	10.0488396713	10.3466345067
		117	206326_at	GRP	3.8076608402	3.8120915437	3.7786291259	3.8032301368	12.7304039025
		118	206456_at	GABRA5	3.7788001705	2.1575071743	2.0512467959	6.8709342867	5.4000931667
		119	206481_s_at	LDB2	8.183513849	8.5045608085	6.8275726278	7.8624668894	10.3311554407
		120	206558_at	SIM2	5.2929542654	4.5253911369	6.0605173939	3.9096742334	6.6705670294
		121	206565_x_at	SMA4	8.7573807381	7.4112092828	8.3840333967	9.1307280795	9.959778268
		122	206581_at	BNC1	5.341721223	1.9732255257	5.2543105855	5.4291318605	6.0705889728
		123	206626_x_at	SSX1	6.2901907157	5.4575699972	5.9443904308	6.6359910006	6.8649252591
		124	206644_at	NR0B1	5.7743317301	5.4321456581	2.7436071666	6.116517802	7.8746863255
		125	206645_s_at	NR0B1	5.8626129128	6.6825915556	3.2392023387	5.04263427	10.4289055298
		126	206743_s_at	ASGR1	4.6524999078	4.7784351627	5.2356194663	4.5265646529	3.9828831729
		127	206745_at	HOXC11	7.254079422	6.5149436048	6.4796858594	7.9932152391	10.087440299
		128	206812_at	ADRB3	4.5638211366	4.7076396365	4.4200026367	3.3771917861	10.1833152984
		129	206866_at	CDH4	3.4584858896	4.2881865213	2.628785258	2.6199181589	7.8262433918
		130	206906_at	ICAM5	6.9079022269	7.6276892713	5.0659190716	6.3065575449	7.509246909
		131	206915_at	NKX2-2	4.5987634301	2.3700406555	3.5338324269	5.6636944333	11.1404578679
		132	206935_at	PCDH8	5.9954477641	8.9062328172	4.7915447777	5.0168653259	6.9740302023
		133	207016_s_at	ALDH1A2	4.6880465347	2.5571698865	6.6522785368	8.0931058822	2.7238145325
		134	207059_at	PAX9	5.6856576583	5.4483618215	5.3462130185	5.9229534951	6.956575957
		135	207069_s_at	SMAD6	8.4014291193	8.6540283935	8.3162335543	7.0834048637	8.4866246844
		136	207118_s_at	MMP23A /// MMP23B	3.3253076152	3.515902905	3.1347123254	2.7752625568	4.0076162261
		137	207165_at	HMMR	9.9456367065	9.3046992607	9.6036752994	10.3706797792	10.2875981136
		138	207172_s_at	CDH11	7.4827165342	3.044390447	7.8712424003	7.0941906682	10.2175106475
		139	207173_x_at	CDH11	9.1704478928	5.5890074917	9.6840079754	8.6568878101	12.095999888
		140	207373_at	HOXD10	4.2795967828	2.5596325272	2.4949101639	5.9995610383	8.0907073756
		141	207395_at	BTN1A1	5.7523557107	4.3323513327	5.8964849915	6.8347908409	5.6082264299
		142	207397_s_at	HOXD13	1.3762854269	1.4946460136	1.2579248402	0.9276469464	9.1867877528
		143	207398_at	HOXD13	5.0413123528	6.6215716224	3.4610530833	3.340539482	9.3050026407
		144	207400_at	NPY5R	6.2944135147	6.980650287	4.8886409783	5.6081767424	8.5118973113
		145	207493_x_at	SSX2 /// SSX2B	4.3059442214	3.6318306868	5.24735032	2.1712516707	4.9800577559
		146	207563_s_at	OGT	9.4867030767	9.9615616906	8.8233548194	9.0118444627	10.1283475382
		147	207587_at	CRYGA	3.872278816	3.8247332362	3.8099453242	4.3535350215	3.9198243958
		148	207666_x_at	SSX3	5.3722570469	3.9915662883	6.7393512808	4.0051628129	7.4978031477
		149	207670_at	KRT85	6.1573331898	5.8337799078	6.4808864718	7.0103882353	4.1406756025
		150	207675_x_at	ARTN	6.645815144	4.8754802894	6.9079589965	6.3836712915	8.399993059
		151	207736_s_at	TNP2	4.0866481422	3.632764929	4.5405313555	1.8283001137	5.6869553946
		152	207772_s_at	PRMT8	4.6512925743	3.2843037249	2.9070637086	6.0182814238	6.6568381264
		153	207869_s_at	CACNA1G	1.8050255563	2.1756673466	1.0387887349	1.434383766	3.8781063504
		154	207957_s_at	PRKCB	6.9776873074	3.3309828284	5.7847149276	8.1706596871	10.5974203682
		155	208060_at	PAX7	4.4952125929	4.8952037235	4.0952214622	3.8468382779	8.2822271104
		156	208214_at	ADRB1	4.3529992532	5.7907306015	2.1561166587	2.915267905	6.6516774411
		157	208237_x_at	ADAM22	7.968188977	7.4890892927	8.6680169794	8.4472886613	7.3542194036
		158	208242_at	RAX	5.0205637322	2.7830666444	4.4314177054	5.6097097591	6.5472317179
		159	208262_x_at	MEFV	4.0268147405	6.258686438	4.3151372415	3.7384922395	3.6116185784
		160	208286_x_at	POU5F1 /// POU5F1B /// POU5F1P3 /// POU5F1P4	5.766795965	6.3099794018	5.2236125283	3.3205178928	6.9078628848
		161	208312_s_at	PRAMEF1 /// PRAMEF2	5.6840348691	6.5712446344	4.1683909219	4.7968251039	8.0907100216
		162	208334_at	NDST4	5.1501820405	4.6096545089	3.3882157176	5.690709572	9.1891040196
		163	208345_s_at	POU3F1	5.621058596	5.9834339571	5.2586832349	5.2106140731	7.8414108714
		164	208465_at	GRM2	6.0736746739	6.0566205923	6.0907287556	5.616447098	6.3822250743
		165	208470_s_at	HP /// HPR	3.3263319156	5.6106802804	1.9954884987	2.6713207766	3.9813430545
		166	208510_s_at	PPARG	4.9250468583	2.9001608133	6.9499329032	7.1830338644	1.4922136609
		167	208565_at	MC5R	6.3182141677	7.6844695205	3.717571147	6.4723319585	6.1640963769
		168	208771_s_at	LTA4H	11.6760584647	11.8780336647	11.7639513719	11.1541896405	11.5881655575
		169	208796_s_at	CCNG1	10.7053235774	11.2024477203	10.8300437387	10.5093603431	10.5806034161
		170	208950_s_at	ALDH7A1	10.1033028539	9.7529091198	8.4796307333	10.4536965881	10.9831660605
		171	208951_at	ALDH7A1	9.767315913	9.4337316853	8.8466710092	10.1009001407	10.8413724998
		172	209129_at	TRIP6	5.2856604281	5.0120349385	5.5592859177	3.2846627777	10.9450604324
		173	209270_at	LAMB3	5.8459717695	4.7414028053	3.9616483298	6.9505407337	7.2051099758
		174	209294_x_at	TNFRSF10B	9.1758441053	9.4244957401	8.1485980939	8.9271924705	9.5344643619
		175	209340_at	UAP1	9.4111480553	9.3870925876	9.4352035231	9.3075282535	12.207246817
		176	209628_at	NXT2	9.0417108855	6.9103405198	9.340519543	8.8645362498	9.2188855211
		177	209629_s_at	NXT2	8.2333102178	6.4279017877	8.1619259657	8.30469447	8.9704490472
		178	209655_s_at	TMEM47	3.353210293	3.4740401077	3.2323804784	3.1962132706	8.8863535192
		179	209656_s_at	TMEM47	3.0828650719	2.0180839794	4.1476461644	1.5695518511	11.1786063454
		180	209685_s_at	PRKCB	8.2305707603	6.9553825556	6.5239482957	9.505758965	11.9603701634
		181	209714_s_at	CDKN3	10.1314350968	9.8288268763	9.4931487358	10.4340433172	10.593848604
		182	209734_at	NCKAP1L	5.7331554595	4.9302420061	6.5360689128	4.8077624258	11.8615607457
		183	209752_at	REG1A	3.5382113447	3.6492349052	3.4271877842	6.752704443	2.6729274256
		184	209773_s_at	RRM2	12.2178486199	12.1977520745	11.6852682827	12.2379451654	12.3337325924
		185	209791_at	PADI2	6.3209541086	5.2321227154	4.5901534652	7.4097855017	9.3611470019
		186	209844_at	HOXB13	2.8137128937	2.7312169185	2.6034604218	2.8962088688	9.3276788323
		187	209885_at	RHOD	3.3102254834	2.6139785363	3.5691738878	3.0512770791	7.3564519702
		188	209979_at	ADARB1	3.1482014949	3.1509077985	3.2365682335	3.1454951914	3.1398057354
		189	210107_at	CLCA1	5.9043247417	6.6111072979	5.6592943831	6.1493551002	5.5114825876
		190	210233_at	IL1RAP	3.0193132384	3.4665592576	2.5720672191	0.8802576484	6.3614223799
		191	210237_at	ARTN	4.1660101267	4.1446460079	4.1873742455	3.7071282824	6.5459141744
		192	210374_x_at	PTGER3	7.2771005545	6.7938490748	7.7603520341	6.3318438478	10.9997914704
		193	210375_at	PTGER3	6.0947819574	5.3905789587	6.7989849561	4.570060912	8.7872705075
		194	210394_x_at	SSX4 /// SSX4B	6.8368455755	6.1585579876	7.003626971	6.6700641801	7.2977737706
		195	210475_at	POU3F1	4.0814071724	3.7377894984	2.9623170996	4.4250248463	5.948139887
		196	210497_x_at	SSX2 /// SSX2B	5.6768566097	6.7000248837	4.6536883357	4.2874412659	7.1232999312
		197	210673_x_at	NKX2-1	4.3016936477	4.9908672979	3.6125199974	3.5403112657	6.2461323298
		198	210727_at	CALCA	4.3251406233	5.9329521838	3.9748816835	4.4769570954	4.1733241512
		199	210770_s_at	CACNA1A	3.9261233085	2.6022770428	6.7197844382	3.701879475	4.1503671419
		200	210783_x_at	CLEC11A	6.2961550659	6.3759765311	6.2163336007	5.7071158552	8.13458547
		201	210831_s_at	PTGER3	7.2119058338	6.7011373145	7.7226743532	4.0486198301	11.3947542053
		202	210911_at	ID2B	6.0637144749	3.4828947376	6.1156088573	6.0118200924	7.085955711
		203	210931_at	RNF6	4.6065813278	2.3602170495	3.2264393219	6.1832385672	5.9867233336
		204	210952_at	AP4S1	3.5749013181	4.3020499373	3.3549781942	3.2338523297	3.7948244421
		205	210956_at	LOC100996758 /// LOC101060446 /// NPY4R	4.1018436515	4.4868848867	3.8538379997	3.7673168587	4.3498493032
		206	210960_at	ADRA1D	3.8471786434	3.5099770071	3.3735646955	4.1843802797	5.7213983631
		207	210961_s_at	ADRA1D	4.4683570402	3.0290100262	5.3119124846	3.6248015958	7.6744246346
		208	210963_s_at	GYG2	8.2295314028	7.6146178326	6.9432767038	8.8444449731	10.4543075199
		209	210964_s_at	GYG2	7.959570086	7.5230710426	7.3239338494	8.3960691294	10.385231488
		210	211032_at	COBLL1	3.7397228702	2.9806625783	1.0801070832	4.9503746266	4.4987831621
		211	211042_x_at	MCAM	10.244167486	10.0740852528	10.0680083666	10.501352557	10.4142497193
		212	211128_at	EDA	3.2007483951	3.0303659208	1.6636524829	3.3711308693	4.0261883332
		213	211138_s_at	KMO	5.9809259856	6.8089165668	5.1529354043	4.1065041061	11.3252880257
		214	211253_x_at	PYY	3.7548726753	3.3765862833	3.1206024326	4.1331590673	6.549798065
		215	211307_s_at	FCAR	1.7840903607	1.6846365381	0.987860002	1.8835441833	4.914450194
		216	211419_s_at	CHN2	6.5366606583	6.4437551566	6.62956616	4.1041328228	7.8823428642
		217	211425_x_at	SSX4 /// SSX4B	6.4828333167	6.6131609128	6.1157611507	6.3525057206	7.5103337673
		218	211657_at	CEACAM6	7.340640862	7.0875201236	6.8906144947	7.5937616004	8.5275141481
		219	211709_s_at	CLEC11A	7.8226082197	7.7938802801	7.1832363833	7.8513361592	9.1717037293
		220	211802_x_at	CACNA1G	4.6730034242	5.3087150831	4.8655853136	4.4804215348	4.0401051319
		221	211953_s_at	IPO5	10.3931721809	10.4202560579	10.0727663662	10.3660883038	11.3072452166
		222	211954_s_at	IPO5	11.6206530799	11.5500974265	11.1787158859	11.6912087332	12.4609767186
		223	211955_at	IPO5	11.3457670298	11.2893267174	10.8655940974	11.4022073422	12.2639933008
		224	212045_at	GLG1	8.4378086243	8.122171581	8.2430763721	8.6325408765	9.8764300753
		225	212097_at	CAV1	4.7278245577	1.9244343848	7.1945185192	2.2611305961	13.041120607
		226	212236_x_at	JUP /// KRT17	5.1003354752	4.7931941273	5.407476823	4.2711357932	8.668245023
		227	212278_x_at	UBE3A	4.4878067362	3.7566176983	3.2211615867	5.4149175703	5.218995774
		228	212307_s_at	OGT	9.837706143	10.459479776	9.1219237951	9.4000466585	10.2753656274
		229	212402_at	ZC3H13	10.3580907537	10.293002553	10.1250181928	10.4231789544	10.6007101942
		230	212415_at	SEPT6	8.2181486574	9.4010066269	7.0352906879	9.416061745	5.697011745
		231	212501_at	CEBPB	10.1688132235	10.0802539272	8.7515306697	10.2573725199	12.1767759126
		232	212612_at	RCOR1	9.4342120532	9.6450365527	9.0407042479	9.2233875537	10.9153124944
		233	212621_at	TMEM194A	9.5881467713	9.6252765176	9.0297835943	9.5510170249	9.976760288
		234	212713_at	MFAP4	10.6788625121	10.6617442564	10.960354596	9.6190841041	10.6959807678
		235	212739_s_at	NME4	12.394415711	12.1254079813	12.3142957528	12.4745356692	12.8059568353
		236	212909_at	LYPD1	3.8072988564	3.8929155469	3.7216821658	2.9583584794	10.9506703458
		237	212920_at	REST	7.1515139071	7.0387653862	7.8449963139	1.0831908978	7.264262428
		238	213173_at	PCNX	6.4187624222	6.3074778893	6.357052253	7.0596040415	6.4804725915
		239	213385_at	CHN2	7.4278936276	7.4016483841	6.2782134038	7.454138871	8.4242654051
		240	213395_at	MLC1	3.5363279745	4.898985128	2.1736708209	2.1352097835	9.4150291164
		241	213425_at	WNT5A	5.92049725	5.3943453878	6.781751811	1.4535070437	6.4466491123
		242	213524_s_at	G0S2	7.2246152669	7.3962245788	7.053005955	7.4313797602	6.5251560371
		243	213552_at	GLCE	7.2103960981	7.9622528653	6.458539331	5.2449357569	8.3419315029
		244	213589_s_at	B3GNTL1	3.3252907053	2.4153165436	5.892500074	4.0786670427	2.5719143679
		245	213714_at	CACNB2	6.6988151933	2.2971881877	6.4991015514	6.8985288352	8.0778961449
		246	213793_s_at	HOMER1	8.3785719118	7.5530993445	8.2604693708	8.4966744527	9.3411331635
		247	213811_x_at	TCF3	10.3028086594	10.2667443834	10.3367408532	10.2688764656	11.1226054274
		248	213825_at	OLIG2	4.1872258008	3.295085865	2.8637059755	5.0793657366	6.1178057752
		249	213931_at	ID2 /// ID2B	9.8418730938	10.0349076076	11.0224073479	8.0647573129	9.6488385799
		250	214028_x_at	TDRD3	6.6040457507	5.5075197093	6.0206315394	7.187459962	7.530283815
		251	214290_s_at	HIST2H2AA3 /// HIST2H2AA4	9.8173858235	9.2208286008	10.7765835452	10.0089999842	9.6257716628
		252	214307_at	HGD	5.5237032174	5.9539649953	2.5692227491	5.0934414396	7.1637553272
		253	214362_at	RGS12	4.0584581861	3.9517416418	3.49563377	4.1651747304	5.4977116712
		254	214444_s_at	PVR	6.6972046662	4.7066487923	6.5153297356	6.8790795968	8.0334731095
		255	214460_at	LSAMP	4.7624510463	3.8619583408	5.6629437518	3.4553679933	9.2637964097
		256	214498_at	ASIP	6.3735746587	3.8445674348	6.0814282591	6.6657210582	7.2129223824
		257	214584_x_at	ACACB	3.9790900628	4.1969044277	3.6465382621	3.7612756979	6.7581805663
		258	214604_at	HOXD11	6.3693298207	7.0435577696	5.6951018718	5.1586811775	9.501043783
		259	214611_at	GRIK1	5.9561953885	6.1711287487	5.7412620282	5.6351272107	6.5805436483
		260	214636_at	CALCB	9.1422179911	11.5149733807	6.8175247723	7.609548139	10.6748878432
		261	214730_s_at	GLG1	11.2544711779	10.6586693943	11.2403477247	11.2685946311	12.4922352597
		262	214929_s_at	KIAA1109	5.0400751443	3.7006350236	6.379515265	2.792906564	6.7115912667
		263	214933_at	CACNA1A	6.97533169	6.9351379343	7.0155254457	6.0671514411	7.9212000597
		264	215006_at	---	8.9986184837	8.8957533931	8.668403533	9.1014835742	9.8363208745
		265	215043_s_at	GUSBP3 /// GUSBP9 /// SMA4 /// SMA5	7.4605100075	6.8868208102	6.5205058533	8.0341992049	8.663782585
		266	215071_s_at	HIST1H2AC	8.7611905936	9.0778427508	8.8748925401	6.3379713174	8.6474886472
		267	215094_at	SPICE1	3.9965485899	4.2554569229	3.737640257	5.4827134274	1.580151757
		268	215161_at	CAMK1G	2.5070138523	4.6813846068	2.2186261976	2.5609042041	2.4531235004
		269	215300_s_at	FMO5 /// LOC101060372	5.2159565095	5.1153346055	5.3165784135	5.866229485	4.0272443056
		270	215322_at	LONRF1	7.8034593013	8.0025084455	7.5603244264	7.604410157	11.6130992548
		271	215365_at	CACNB2	4.7201522155	4.3812044513	5.0590999797	3.9216829161	6.7859205937
		272	215509_s_at	BUB1	7.8284244087	7.8459610453	7.5107222411	7.810887772	9.3940534085
		273	215510_at	ETV2	3.8040326606	3.6722397599	3.9358255613	1.9740707342	6.0908932225
		274	215559_at	ABCC6	3.7337891497	6.0418547098	3.4635596841	1.615024023	4.0040186154
		275	215652_at	SDHD	4.3263936276	6.4719057021	4.1396471196	2.4658754961	4.5131401357
		276	215695_s_at	GYG2	7.5029060977	5.0376611571	6.6984310322	8.3073811632	9.0836644059
		277	215774_s_at	SUCLG2	2.5786175449	1.6456928982	5.6810570531	2.7891470487	2.3680880411
		278	215876_at	OTTHUMG00000020418 /// RP11-217B7.2	4.8480636536	5.2189434812	4.1679559826	4.4771838259	7.3389573932
		279	215931_s_at	ARFGEF2	6.3685634406	5.5796586737	5.1656346255	7.1574682076	7.3624716421
		280	215962_at	---	2.4172288778	2.1592981804	4.9871448391	2.3922918662	2.4421658893
		281	216000_at	---	3.5606936685	3.5676987624	3.5536885747	3.2179255246	5.4019512422
		282	216052_x_at	ARTN	5.8473574995	4.8364826568	5.9051667478	5.7895482512	7.4877467982
		283	216222_s_at	MYO10	6.4124308014	3.5983580585	6.4693017162	6.3555598866	9.3001624004
		284	216228_s_at	WDHD1	7.1362589631	7.0582677843	7.2142501418	6.9618224028	7.6681716132
		285	216471_x_at	SSX2 /// SSX2B	4.9746959041	4.3626557369	5.0074404158	4.9419513925	6.9145346265
		286	216624_s_at	KMT2A	8.0517577075	7.6546618035	8.5602330842	8.114457607	7.9890578081
		287	216818_s_at	OR2J2	3.4592037687	4.6604175472	2.2579899903	5.4381720674	1.8307076169
		288	217013_at	AZGP1P1	5.5972216066	5.8953813954	6.4755807242	3.0675001881	5.2990618179
		289	217026_at	CFTR	5.2847394765	4.3800471373	6.1894318157	6.5789192456	4.2288848606
		290	217303_s_at	ADRB3	4.3072830925	3.1217218169	5.4928443681	3.0802282015	8.2463881341
		291	217316_at	OR7A10	3.0128469985	3.5310457804	2.4453132728	3.1328174911	2.8928765058
		292	217521_at	HAL	5.0807402386	4.909583996	6.9478391202	5.0367714514	5.1247090257
		293	217549_at	---	5.3820716655	5.3340032716	3.5836057296	5.4301400594	9.0009470213
		294	217569_x_at	---	4.4677177605	4.6300705046	4.3053650163	3.538783972	6.5032048083
		295	217647_at	---	2.5962392057	6.1708820724	1.9865773135	2.8586763061	2.3338021053
		296	217698_at	---	4.5320280032	4.5851818939	4.4788741125	1.5769443637	4.9695138471
		297	218078_s_at	ZDHHC3	8.9316368654	9.1439290643	8.5330567431	9.4564254699	8.7193446666
		298	218182_s_at	CLDN1	5.5217136727	3.2234832531	4.8185826887	6.2248446566	9.01922709
		299	218280_x_at	HIST2H2AA3 /// HIST2H2AA4	8.5961278068	7.5908998806	8.8928126611	8.9292172727	8.2994429524
		300	218313_s_at	GALNT7	9.953286426	9.3193320654	9.8984398026	10.0081330494	10.3948185012
		301	218663_at	NCAPG	9.0994741311	9.0015162869	8.4474725773	9.3143233432	9.1974319753
		302	218665_at	FZD4	8.9268843246	8.7216782017	9.2483204045	7.242872081	9.1320904474
		303	218782_s_at	ATAD2	9.7724822789	9.7116021067	8.3126556449	9.8333624511	10.6345034239
		304	218831_s_at	FCGRT	8.5714327554	8.1228109153	9.0200545956	4.8503778922	13.017596263
		305	218847_at	IGF2BP2	8.0297139654	8.2952390455	6.9765412119	7.7641888852	11.3457750216
		306	218883_s_at	MLF1IP	11.1152039788	11.3016053647	10.7183522068	11.4261876901	10.928802593
		307	218959_at	HOXC10	7.0824509067	7.3993975655	6.7655042479	6.3224149223	9.8212647244
		308	219090_at	SLC24A3	3.1504466915	2.7279794677	2.6060363687	3.5729139152	9.4760557725
		309	219102_at	RCN3	4.9212077818	3.2148546741	3.825880244	6.0165353196	7.6151146252
		310	219104_at	RNF141	8.0232827517	7.9659504736	8.0806150299	7.3260456163	9.2092118402
		311	219306_at	KIF15	9.4172189245	9.599606051	9.2348317981	9.6933452946	8.9478855714
		312	219343_at	CDC37L1	8.4808439455	8.086145781	8.3312318172	8.686750526	8.6304560738
		313	219360_s_at	TRPM4	4.3181347393	4.6659606181	3.9703088605	2.2836017962	10.4493674066
		314	219427_at	FAT4	7.8103437751	8.0133483583	7.6073391918	5.9076499747	10.7540506968
		315	219528_s_at	BCL11B	8.3069938111	8.5043935632	5.4528998076	8.109594059	11.430357937
		316	219555_s_at	CENPN	9.1433905019	9.4462806331	8.6402434899	9.8150990521	8.8405003708
		317	219572_at	CADPS2	6.3408536236	6.3833618061	5.5782609702	6.2983454411	11.6283101957
		318	219597_s_at	DUOX1	4.8623504513	4.0219487047	4.0685160437	5.656184859	5.7793802902
		319	219663_s_at	TMEM121	6.0053241633	4.6652881582	7.0671309999	5.6483644854	6.3622838413
		320	219686_at	STK32B	4.1314127771	4.3004810586	3.8880135599	3.9623444955	9.1416269302
		321	219703_at	MNS1	7.2775190983	4.4392966659	7.7070049726	7.7190451345	6.8480332239
		322	219766_at	B9D2	5.5822824272	5.5825951407	3.8944423713	5.5819697138	6.88984585
		323	219825_at	CYP26B1	3.4285287414	2.6907509665	4.1663065163	2.6774929076	9.4848228943
		324	219837_s_at	CYTL1	7.390410299	2.1821408538	7.9519356753	6.8756694981	7.9051510998
		325	219887_at	CCDC87	4.256946915	7.1643387851	4.3766501786	4.1372436513	3.881535417
		326	219908_at	DKK2	6.1697126717	5.4771401021	6.8622852412	4.5063848666	8.5902254888
		327	219918_s_at	ASPM	10.949782391	11.1648767655	10.8511126476	10.475316975	11.0484521345
		328	219937_at	TRHDE	5.7858900139	2.9315193028	5.168785223	6.4029948049	8.6595956629
		329	219976_at	HOOK1	7.771773874	7.2883151847	7.1592830412	8.2552325633	10.596410617
		330	220047_at	SIRT4	5.5542366224	6.7805607639	5.1833416025	5.9251316423	3.7471467514
		331	220218_at	SPATA6L	4.2449006494	2.8655813546	2.0868160294	5.6242199442	6.6121341021
		332	220227_at	CDH4	6.1802134467	6.2420908415	6.1183360519	5.6333852898	8.0995519038
		333	220315_at	PARP11	5.9866960267	6.2752216473	4.2904406238	5.6981704061	6.6169725112
		334	220333_at	PAQR5	3.4845115347	2.5148741598	4.0267319059	2.9422911636	6.9959604393
		335	220362_at	PSORS1C1	3.8573341561	5.895381153	4.3645346136	1.6520972876	3.3501336987
		336	220588_at	BCAS4	8.0202095118	7.9236228288	7.4959189676	8.1167961947	8.2585584965
		337	220654_at	PPY2	2.6331189194	2.1468979316	1.880482182	4.5137648569	3.1193399072
		338	220672_at	PPP4R4	6.1130902585	6.3921226458	2.610857125	5.8340578712	6.9255829226
		339	220756_s_at	SLC52A1	3.0978147062	2.6439166663	3.0337285122	5.0123898898	3.1619009003
		340	220780_at	PLA2G3	5.5353602388	4.0339303885	5.3032327853	5.7674876923	6.6954565986
		341	220786_s_at	SLC38A4	4.3753453255	2.263135391	4.0595646747	5.6722751241	4.6911259763
		342	220820_at	---	5.4563126441	2.9097251095	5.4581657543	5.4544595339	6.1567155487
		343	220828_s_at	FLJ11292	3.2217871104	6.7464672942	4.432107565	1.5326007321	2.0114666558
		344	220900_at	OTTHUMG00000162817 /// RP11-549J18.1	2.5309569925	2.5172016036	2.5447123814	5.1823526363	2.3276178143
		345	220906_at	---	6.8053550648	7.0293060026	6.041123147	6.5814041269	8.7379736632
		346	220942_x_at	FAM162A	10.8349781565	10.5518543499	10.554915915	11.1150403979	12.9934941056
		347	220948_s_at	ATP1A1	11.0141801062	11.1251351081	10.9006049562	10.9032251044	12.928421958
		348	221011_s_at	LBH	9.047430243	8.7861938147	9.3086666713	8.7819120944	13.0961401029
		349	221022_s_at	PMFBP1	4.6184693046	6.6850795434	2.1829144046	4.022694491	5.2142441181
		350	221076_at	PELO	4.0745593354	5.8521829089	3.8899991251	4.2591195457	2.6197022249
		351	221129_at	FAM215A	4.6057447681	7.2896094875	3.8770295954	2.0723514323	5.3344599408
		352	221139_s_at	CSAD	7.5334335927	7.0583587107	7.6703276667	7.619225178	7.4476420073
		353	221185_s_at	IQCG	7.3746072286	6.9586281106	7.7987290493	6.5674908406	7.7905863467
		354	221215_s_at	RIPK4	5.4975036975	4.2550043909	6.3950891984	4.5999181965	9.6459818768
		355	221308_at	FRS2	6.4313924401	6.4397015861	6.4230832942	5.1736087847	7.1730154683
		356	221552_at	ABHD6	8.4736493287	8.4998562489	7.8372362238	8.4474424084	10.9522141523
		357	221606_s_at	HMGN5	4.893837494	5.057458937	2.9546257042	4.730216051	8.8002314473
		358	221679_s_at	ABHD6	7.523641305	7.6479123902	6.6659853391	7.3993702199	9.2298637849
		359	221691_x_at	NPM1	13.3067768116	13.5501732001	12.7979135702	13.3196509545	13.2939026686
		360	221703_at	BRIP1	8.1634479732	9.171928605	7.8712165213	8.4556794251	7.5382409341
		361	221854_at	PKP1	2.5161636544	2.1535997779	2.6393488709	2.3929784379	4.0442760758
		362	221923_s_at	NPM1	12.343588335	12.4243048817	11.6095167436	12.2628717882	13.2999406298
		363	221928_at	ACACB	4.9399417197	3.121190172	6.116922379	3.7629610603	8.0139350781
		364	222025_s_at	OPLAH	5.5435889998	5.2368691241	5.8503088754	5.1597014318	7.6849302168
		365	222067_x_at	HIST1H2BD	8.726104006	9.7008624075	8.9571876718	8.4950203403	8.2460840526
		366	222209_s_at	TMEM135	8.9389333574	9.4018034469	8.188966592	8.4760632679	9.8429068837
		367	222254_at	COX6CP2 /// COX6CP2	5.3888845141	5.3732016932	5.404567335	2.1497884084	6.285112541
		368	222312_s_at	OTTHUMG00000170856 /// RP11-33E12.2	5.7847201985	4.324974733	6.0270390136	5.5424013834	7.4325886672
		369	222340_at	---	5.4311567409	5.0738159497	6.1155239655	3.5853471681	5.7884975321
		370	222379_at	KCNE4	6.034256629	6.3058056738	5.7627075843	3.5245037911	7.9342570007
		371	43427_at	ACACB	6.8097085013	6.3724607877	7.2469562148	4.7980385873	8.5593006037
		372	45288_at	ABHD6	7.6389371313	7.3132821364	6.7930374993	7.9645921261	10.4006820126
		373	49452_at	ACACB	7.729183265	7.3118309469	8.1465355831	5.0525337083	8.9812082045
		374	57588_at	SLC24A3	5.2945463789	2.9069000212	5.4315651304	5.1575276273	8.0636010888
		375	61734_at	RCN3	7.0431893213	6.7933392923	7.2930393503	3.7802533981	9.105301454
		376	AFFX-r2-Hs18SrRNA-M_x_at	---	4.8556497874	5.6884142599	3.3440416161	4.0228853148	6.4206533474

## Sheet: Calculation
parameter	value	variability	top variability	C*D	value	1dot	2dots	duration	Probe Set ID	key(median)	key(sample1)	key(sample2)	key(sample3)	key(sample4)
number of keys	88	10349.632805296	0	0	0	0	0	0	200715_x_at	88	87	88	88	88
minimal frequency	27.5	177772.307689793	1	177772.307689793	1	0	0	0.125	200853_at	80	83	75	81	80
number of tone steps per octave	12	137560.223595996	1	137560.223595996	1	0	0	0.125	200951_s_at	20	29	11	12	62
number of notes	192	710227.273679668	1	710227.273679668	2	1	0	0.375	200953_s_at	42	47	35	39	77
1/minimal duration	8	356522.936708615	1	356522.936708615	1	0	1	0.21875	201028_s_at	62	44	60	63	75
		546486.791847311	1	546486.791847311	2	0	0	0.25	201029_s_at	69	48	67	70	79
		47194.8468449143	1	47194.8468449143	1	0	0	0.125	201074_at	73	75	69	74	73
MAX E	1898605.28	5004.5815551815	0	0	0	0	0	0	201075_s_at	69	71	69	70	69
Kmax E (K= B5+1)	22217.96	48182.2183465765	1	48182.2183465765	1	0	0	0.125	201260_s_at	56	59	54	50	64
number of different note symbols	4.00	260270.776018494	1	260270.776018494	1	1	0	0.1875	201291_s_at	70	68	63	73	78
step	469096.83	50060.0116786763	1	50060.0116786763	1	0	0	0.125	201292_at	70	71	67	72	74
step/3	156365.61	147019.901598697	1	147019.901598697	1	0	0	0.125	201331_s_at	43	52	30	35	65
complete duration	35.00	49298.4954955716	1	49298.4954955716	1	0	0	0.125	201397_at	71	70	69	75	72
		66294.1163749225	1	66294.1163749225	1	0	0	0.125	201562_s_at	67	66	61	69	71
		87348.7443316946	1	87348.7443316946	1	0	0	0.125	201563_at	73	73	68	75	76
		488474.022248396	1	488474.022248396	1	0	1	0.21875	201565_s_at	78	80	77	62	80
MAX(median)	14.03	170391.551884169	1	170391.551884169	1	0	0	0.125	201566_x_at	65	68	69	45	64
MAX(sample 1)	13.55	342449.730175824	1	342449.730175824	1	0	1	0.21875	201648_at	64	64	65	61	78
MAX(sample 2)	14.30	77910.7289162301	1	77910.7289162301	1	0	0	0.125	201666_at	67	59	70	64	69
MAX(sample 3)	14.01	152648.826149671	1	152648.826149671	1	0	0	0.125	201890_at	76	79	70	78	75
MAX(sample 4)	14.04	380338.845381641	1	380338.845381641	1	0	1	0.21875	201976_s_at	51	56	48	44	74
		126144.898505654	1	126144.898505654	1	0	0	0.125	201981_at	44	35	33	54	64
		42677.2688650737	1	42677.2688650737	1	0	0	0.125	201982_s_at	48	46	37	50	59
		7950.9225389228	0	0	0	0	0	0	202060_at	60	60	60	58	63
		520639.818860111	1	520639.818860111	2	0	0	0.25	202145_at	60	51	58	62	78
		245271.855304692	1	245271.855304692	1	1	0	0.1875	202419_at	59	62	56	56	74
MAX(median)/number of keys	0.16	712950.922247559	1	712950.922247559	2	1	0	0.375	202431_s_at	53	38	67	30	77
MAX(sample 1)/number of keys	0.15	266350.862707026	1	266350.862707026	1	1	0	0.1875	202503_s_at	82	84	75	81	83
MAX(sample 2)/number of keys	0.16	211240.3268393	1	211240.3268393	1	1	0	0.1875	202554_s_at	69	69	65	71	78
MAX(sample 3)/number of keys	0.16	49727.6694721766	1	49727.6694721766	1	0	0	0.125	202709_at	47	61	43	48	47
MAX(sample 4)/number of keys	0.16	52825.3257506648	1	52825.3257506648	1	0	0	0.125	202720_at	52	47	57	43	61
		884606.907023092	1	884606.907023092	2	0	1	0.4375	202746_at	36	38	35	25	78
		1332019.97692831	1	1332019.97692831	4	0	1	0.875	202747_s_at	28	29	27	27	81
		4051.149454069	0	0	0	0	0	0	202758_s_at	57	57	58	56	60
		129.8025864103	0	0	0	0	0	0	202790_at	19	23	21	17	18
		62527.5851550954	1	62527.5851550954	1	0	0	0.125	202870_s_at	64	63	62	65	71
		1590002.29750979	1	1590002.29750979	8	1	0	1.5	203065_s_at	41	25	49	32	83
		35974.3978005257	1	35974.3978005257	1	0	0	0.125	203213_at	67	67	62	69	69
		793.4431900091	0	0	0	0	0	0	203240_at	30	32	34	29	25
		18685.5459326936	0	0	0	0	0	0	203304_at	58	60	61	52	58
		151257.254610417	1	151257.254610417	1	0	0	0.125	203324_s_at	26	15	37	4	63
		64403.5395986474	1	64403.5395986474	1	0	0	0.125	203418_at	68	68	61	69	71
		108866.967785425	1	108866.967785425	1	0	0	0.125	203554_x_at	79	81	76	82	79
		81143.3752280738	1	81143.3752280738	1	0	0	0.125	203625_x_at	70	70	63	73	71
		81899.4307044988	1	81899.4307044988	1	0	0	0.125	203646_at	44	36	46	41	62
		8013.00857988	0	0	0	0	0	0	203757_s_at	32	29	27	37	45
		66010.0677493047	1	66010.0677493047	1	0	0	0.125	203764_at	64	62	60	67	70
		172386.872159818	1	172386.872159818	1	0	0	0.125	203790_s_at	60	60	57	62	73
		153875.808486964	1	153875.808486964	1	0	0	0.125	203824_at	43	22	65	37	48
		324004.790986827	1	324004.790986827	1	1	0	0.1875	203832_at	76	79	66	76	80
		37849.7825811006	1	37849.7825811006	1	0	0	0.125	203856_at	60	62	52	60	64
		32230.384986185	1	32230.384986185	1	0	0	0.125	203914_x_at	38	54	37	25	38
		8359.2457356554	0	0	0	0	0	0	204023_at	66	68	65	66	68
		211453.611989346	1	211453.611989346	1	1	0	0.1875	204197_s_at	39	34	20	45	67
		319269.846861234	1	319269.846861234	1	1	0	0.1875	204198_s_at	38	41	36	18	70
		48642.6739332178	1	48642.6739332178	1	0	0	0.125	204201_s_at	52	60	44	46	58
		36985.2128739998	1	36985.2128739998	1	0	0	0.125	204229_at	37	43	33	28	55
		31472.061068623	1	31472.061068623	1	0	0	0.125	204230_s_at	45	47	44	42	58
		3300.2832968626	0	0	0	0	0	0	204244_s_at	61	61	60	63	61
		121601.99999294	1	121601.99999294	1	0	0	0.125	204386_s_at	74	75	69	76	78
		9441.5338972259	0	0	0	0	0	0	204393_s_at	32	41	25	15	41
		31390.2602469255	1	31390.2602469255	1	0	0	0.125	204424_s_at	54	59	59	46	52
		118291.979515141	1	118291.979515141	1	0	0	0.125	204456_s_at	21	20	22	20	61
		319384.527705913	1	319384.527705913	1	1	0	0.1875	204457_s_at	49	50	48	38	72
		3668.7921907249	0	0	0	0	0	0	204603_at	60	62	59	60	59
		15216.4571258519	0	0	0	0	0	0	204686_at	42	47	38	31	50
		893.8530003935	0	0	0	0	0	0	204712_at	24	18	23	31	24
		96440.9609810905	1	96440.9609810905	1	0	0	0.125	204779_s_at	45	45	44	43	64
		60175.7783961515	1	60175.7783961515	1	0	0	0.125	204822_at	62	61	58	64	69
		4401.5745626361	0	0	0	0	0	0	204860_s_at	51	53	53	47	51
		193266.984960625	1	193266.984960625	1	1	0	0.1875	204867_at	51	69	43	44	57
		17443.1967123189	0	0	0	0	0	0	204887_s_at	62	63	57	62	64
		1451.7050771291	0	0	0	0	0	0	204917_s_at	55	57	55	57	55
		118503.958011386	1	118503.958011386	1	0	0	0.125	204951_at	38	41	27	36	63
		39567.3746146172	1	39567.3746146172	1	0	0	0.125	205046_at	58	61	53	59	65
		40566.2066942267	1	40566.2066942267	1	0	0	0.125	205066_s_at	29	34	25	22	54
		29404.1423711063	1	29404.1423711063	1	0	0	0.125	205097_at	57	60	53	55	63
		27288.60079307	1	27288.60079307	1	0	0	0.125	205103_at	52	54	51	54	34
		17757.1532717575	0	0	0	0	0	0	205131_x_at	46	40	47	45	55
		3780.2853812801	0	0	0	0	0	0	205145_s_at	47	50	47	42	46
		5162.743791973	0	0	0	0	0	0	205157_s_at	33	26	34	32	43
		52812.8069062937	1	52812.8069062937	1	0	0	0.125	205176_s_at	67	70	62	70	66
		8174.4181679823	0	0	0	0	0	0	205199_at	45	42	43	46	52
		465280.58261659	1	465280.58261659	1	0	1	0.21875	205227_at	36	28	34	39	73
		353529.021503377	1	353529.021503377	1	0	1	0.21875	205306_x_at	26	21	24	28	70
		35492.1956987064	1	35492.1956987064	1	0	0	0.125	205307_s_at	31	33	30	29	54
		30212.4199147413	1	30212.4199147413	1	0	0	0.125	205345_at	53	57	50	50	61
		142506.465760224	1	142506.465760224	1	0	0	0.125	205375_at	51	40	55	47	67
		10947.9675048263	0	0	0	0	0	0	205395_s_at	45	38	44	45	52
		174498.779291215	1	174498.779291215	1	0	0	0.125	205440_s_at	34	45	25	17	65
		8053.972268107	0	0	0	0	0	0	205473_at	34	27	41	19	41
		479376.519688519	1	479376.519688519	1	0	1	0.21875	205478_at	17	12	18	15	72
		842877.069588777	1	842877.069588777	2	0	1	0.4375	205542_at	43	20	43	44	78
		7876.1895695495	0	0	0	0	0	0	205552_s_at	38	43	36	18	40
		6429.7302330391	0	0	0	0	0	0	205597_at	28	39	36	19	15
		66073.3639097689	1	66073.3639097689	1	0	0	0.125	205604_at	54	56	53	66	53
		5248.8560534435	0	0	0	0	0	0	205694_at	27	36	35	19	8
		1885.0360191616	0	0	0	0	0	0	205752_s_at	48	48	45	49	50
		1898605.27689925	1	1898605.27689925	8	0	1	1.75	205827_at	34	40	28	9	84
		8008.5098427598	0	0	0	0	0	0	205828_at	40	46	27	42	39
		62026.1194983059	1	62026.1194983059	1	0	0	0.125	205872_x_at	21	19	22	20	56
		85608.224427074	1	85608.224427074	1	0	0	0.125	205888_s_at	57	59	52	58	68
		263174.648780796	1	263174.648780796	1	1	0	0.1875	205932_s_at	44	53	36	20	69
		1905.630587966	0	0	0	0	0	0	205962_at	27	21	33	21	33
		54455.8651579301	1	54455.8651579301	1	0	0	0.125	205990_s_at	43	38	49	35	59
		47348.2067282139	1	47348.2067282139	1	0	0	0.125	206002_at	41	42	40	13	56
		117225.188377805	1	117225.188377805	1	0	0	0.125	206025_s_at	41	44	38	23	63
		73653.5422225448	1	73653.5422225448	1	0	0	0.125	206026_s_at	42	43	42	34	61
		9319.5173306879	0	0	0	0	0	0	206110_at	42	44	41	21	43
		92588.139993227	1	92588.139993227	1	0	0	0.125	206114_at	21	17	19	23	59
		362.4234100127	0	0	0	0	0	0	206149_at	20	22	26	19	16
		26085.130050413	1	26085.130050413	1	0	0	0.125	206159_at	43	45	41	24	53
		1209.7683563335	0	0	0	0	0	0	206164_at	18	28	12	11	24
		4286.3682609714	0	0	0	0	0	0	206231_at	52	48	51	53	54
		458.6063758082	0	0	0	0	0	0	206309_at	43	44	41	44	43
		49737.223045106	1	49737.223045106	1	0	0	0.125	206316_s_at	64	68	57	64	65
		1201253.44646341	1	1201253.44646341	4	1	0	0.75	206326_at	24	25	24	24	80
		12515.1590367686	0	0	0	0	0	0	206456_at	24	15	13	44	34
		89600.34146793	1	89600.34146793	1	0	0	0.125	206481_s_at	52	56	43	50	65
		5181.7207341982	0	0	0	0	0	0	206558_at	34	30	38	25	42
		45069.7491582288	1	45069.7491582288	1	0	0	0.125	206565_x_at	55	49	52	58	63
		4957.0815892659	0	0	0	0	0	0	206581_at	34	13	33	35	39
		2572.9108494078	0	0	0	0	0	0	206626_x_at	40	36	37	42	44
		20289.6936369111	0	0	0	0	0	0	206644_at	37	36	17	39	50
		188872.071418549	1	188872.071418549	1	1	0	0.1875	206645_s_at	37	44	20	32	66
		629.8939931654	0	0	0	0	0	0	206743_s_at	30	32	33	29	25
		96999.3662079122	1	96999.3662079122	1	0	0	0.125	206745_at	46	43	40	51	64
		159277.490014586	1	159277.490014586	1	0	0	0.125	206812_at	29	31	28	22	64
		27189.8484954465	1	27189.8484954465	1	0	0	0.125	206866_at	22	28	17	17	50
		14435.6142950789	0	0	0	0	0	0	206906_at	44	50	32	40	48
		348696.889643481	1	348696.889643481	1	0	1	0.21875	206915_at	29	16	22	36	70
		56997.3949948684	1	56997.3949948684	1	0	0	0.125	206935_at	38	58	30	32	44
		30548.8232256239	1	30548.8232256239	1	0	0	0.125	207016_s_at	30	17	41	51	18
		3336.553213876	0	0	0	0	0	0	207059_at	36	36	33	38	44
		16005.5439128296	0	0	0	0	0	0	207069_s_at	53	57	52	45	54
		268.5584894061	0	0	0	0	0	0	207118_s_at	21	23	20	18	26
		21353.0730314371	0	0	0	0	0	0	207165_at	63	61	60	66	65
		142793.151529815	1	142793.151529815	1	0	0	0.125	207172_s_at	47	20	49	45	65
		490184.916574884	1	490184.916574884	1	0	1	0.21875	207173_x_at	58	37	60	55	76
		30427.5395812451	1	30427.5395812451	1	0	0	0.125	207373_at	27	17	16	38	51
		3770.559298402	0	0	0	0	0	0	207395_at	37	29	37	43	36
		91519.7565828506	1	91519.7565828506	1	0	0	0.125	207397_s_at	9	10	8	6	58
		80309.5143235906	1	80309.5143235906	1	0	0	0.125	207398_at	32	44	22	21	59
		28303.7535358822	1	28303.7535358822	1	0	0	0.125	207400_at	40	46	31	36	54
		2236.8193545374	0	0	0	0	0	0	207493_x_at	28	24	33	14	32
		44736.619664755	1	44736.619664755	1	0	0	0.125	207563_s_at	60	65	55	57	64
		104.4283196016	0	0	0	0	0	0	207587_at	25	25	24	28	25
		14010.3111962672	0	0	0	0	0	0	207666_x_at	34	26	42	26	47
		6922.103650402	0	0	0	0	0	0	207670_at	39	38	40	45	26
		20183.2475839048	0	0	0	0	0	0	207675_x_at	42	32	43	41	53
		3161.7074128405	0	0	0	0	0	0	207736_s_at	26	24	28	12	36
		8641.7796354968	0	0	0	0	0	0	207772_s_at	30	22	18	38	42
		766.6230505489	0	0	0	0	0	0	207869_s_at	12	15	7	10	25
		201301.068256431	1	201301.068256431	1	1	0	0.1875	207957_s_at	44	22	36	52	67
		29377.7882682242	1	29377.7882682242	1	0	0	0.125	208060_at	29	32	26	25	52
		10046.5057390836	0	0	0	0	0	0	208214_at	28	38	14	19	42
		7626.7027222501	0	0	0	0	0	0	208237_x_at	50	49	54	54	47
		6631.7104874355	0	0	0	0	0	0	208242_at	32	19	28	36	42
		5428.4559601804	0	0	0	0	0	0	208262_x_at	26	41	27	24	23
		8730.9010882348	0	0	0	0	0	0	208286_x_at	37	41	33	21	44
		22114.6193829686	0	0	0	0	0	0	208312_s_at	36	43	26	31	51
		67683.4731789328	1	67683.4731789328	1	0	0	0.125	208334_at	33	30	21	36	58
		14282.7044031193	0	0	0	0	0	0	208345_s_at	36	39	33	33	50
		506.3975719742	0	0	0	0	0	0	208465_at	39	40	38	36	40
		4182.6880052227	0	0	0	0	0	0	208470_s_at	21	37	13	17	25
		19954.3129552184	0	0	0	0	0	0	208510_s_at	31	19	43	46	10
		17157.6808291564	0	0	0	0	0	0	208565_at	40	50	23	41	39
		86176.2711571765	1	86176.2711571765	1	0	0	0.125	208771_s_at	74	78	73	71	73
		55240.3667594217	1	55240.3667594217	1	0	0	0.125	208796_s_at	68	73	67	66	67
		95341.1487293967	1	95341.1487293967	1	0	0	0.125	208950_s_at	64	64	53	66	69
		62316.6431564504	1	62316.6431564504	1	0	0	0.125	208951_at	62	62	55	64	68
		291948.292919803	1	291948.292919803	1	1	0	0.1875	209129_at	34	33	35	21	69
		12238.6126305924	0	0	0	0	0	0	209270_at	37	31	25	44	46
		26873.4140135449	1	26873.4140135449	1	0	0	0.125	209294_x_at	58	62	51	57	60
		369806.940616646	1	369806.940616646	1	0	1	0.21875	209340_at	60	61	59	59	77
		25908.7658458488	1	25908.7658458488	1	0	0	0.125	209628_at	57	45	58	56	58
		21136.1903239805	0	0	0	0	0	0	209629_s_at	52	42	51	53	57
		60954.2795198639	1	60954.2795198639	1	0	0	0.125	209655_s_at	22	23	20	21	56
		419378.689311273	1	419378.689311273	1	0	1	0.21875	209656_s_at	20	14	26	10	71
		456253.834319754	1	456253.834319754	1	0	1	0.21875	209685_s_at	52	46	41	60	75
		30882.4447225356	1	30882.4447225356	1	0	0	0.125	209714_s_at	64	64	59	66	67
		591604.277314087	1	591604.277314087	2	0	0	0.25	209734_at	36	33	41	31	75
		9444.589415258	0	0	0	0	0	0	209752_at	23	24	22	43	17
		125704.004274634	1	125704.004274634	1	0	0	0.125	209773_s_at	77	80	72	77	78
		64888.1147018407	1	64888.1147018407	1	0	0	0.125	209791_at	40	34	29	47	59
		94659.062831948	1	94659.062831948	1	0	0	0.125	209844_at	18	18	17	19	59
		18155.6681526441	0	0	0	0	0	0	209885_at	21	17	22	20	47
		4.502184863	0	0	0	0	0	0	209979_at	20	21	20	20	20
		2238.738824068	0	0	0	0	0	0	210107_at	38	43	35	39	35
		7594.1218741839	0	0	0	0	0	0	210233_at	19	23	16	6	40
		6060.8200537563	0	0	0	0	0	0	210237_at	27	27	26	24	42
		211608.307824356	1	211608.307824356	1	1	0	0.1875	210374_x_at	46	45	48	40	69
		40306.7179700889	1	40306.7179700889	1	0	0	0.125	210375_at	39	36	42	29	56
		1633.9758044927	0	0	0	0	0	0	210394_x_at	43	40	44	42	46
		3375.6080218392	0	0	0	0	0	0	210475_at	26	25	19	28	38
		10933.9109976284	0	0	0	0	0	0	210497_x_at	36	44	29	27	45
		4553.6365947591	0	0	0	0	0	0	210673_x_at	27	33	23	23	40
		2935.3381990281	0	0	0	0	0	0	210727_at	28	39	25	29	27
		7491.2115600299	0	0	0	0	0	0	210770_s_at	25	17	42	24	27
		12132.5395768257	0	0	0	0	0	0	210783_x_at	40	42	39	36	51
		365842.06629156	1	365842.06629156	1	0	1	0.21875	210831_s_at	46	44	48	26	72
		7911.937041419	0	0	0	0	0	0	210911_at	39	23	38	38	45
		6957.8669411603	0	0	0	0	0	0	210931_at	29	16	20	39	38
		316.2209766748	0	0	0	0	0	0	210952_at	23	28	21	21	24
		338.2656124005	0	0	0	0	0	0	210956_at	26	30	24	24	28
		2229.0224702863	0	0	0	0	0	0	210960_at	25	23	21	27	36
		20617.6537873197	0	0	0	0	0	0	210961_s_at	29	20	33	23	49
		105988.02368486	1	105988.02368486	1	0	0	0.125	210963_s_at	52	50	43	56	66
		101496.647474818	1	101496.647474818	1	0	0	0.125	210964_s_at	50	49	46	53	66
		2395.350171789	0	0	0	0	0	0	211032_at	24	20	7	32	29
		11010.8586493287	0	0	0	0	0	0	211042_x_at	65	66	62	66	66
		588.4439020626	0	0	0	0	0	0	211128_at	21	20	11	22	26
		353212.70015764	1	353212.70015764	1	0	1	0.21875	211138_s_at	38	45	32	26	71
		7394.7235291813	0	0	0	0	0	0	211253_x_at	24	22	20	26	42
		2249.5035096352	0	0	0	0	0	0	211307_s_at	12	11	7	12	31
		15322.2594645342	0	0	0	0	0	0	211419_s_at	42	42	41	26	50
		4814.474823899	0	0	0	0	0	0	211425_x_at	41	43	38	40	48
		10123.2393529617	0	0	0	0	0	0	211657_at	47	47	43	48	54
		20225.5845747896	0	0	0	0	0	0	211709_s_at	50	51	45	50	58
		843.6131520771	0	0	0	0	0	0	211802_x_at	30	35	30	29	26
		44912.6042466697	1	44912.6042466697	1	0	0	0.125	211953_s_at	66	68	63	66	71
		155925.621953447	1	155925.621953447	1	0	0	0.125	211954_s_at	73	76	69	74	79
		123758.248158849	1	123758.248158849	1	0	0	0.125	211955_at	72	74	67	72	77
		28498.774258306	1	28498.774258306	1	0	0	0.125	212045_at	53	53	51	55	62
		1488975.54690348	1	1488975.54690348	8	0	0	1	212097_at	30	13	45	15	82
		40945.7329397961	1	40945.7329397961	1	0	0	0.125	212236_x_at	32	32	34	27	55
		2137.1424158378	0	0	0	0	0	0	212278_x_at	29	25	20	35	33
		58103.8739129198	1	58103.8739129198	1	0	0	0.125	212307_s_at	62	68	57	60	65
		11032.4216196322	0	0	0	0	0	0	212402_at	65	67	63	66	67
		97042.7606340241	1	97042.7606340241	1	0	0	0.125	212415_at	52	62	44	60	36
		349700.601867791	1	349700.601867791	1	0	1	0.21875	212501_at	64	66	54	65	77
		82432.5349428022	1	82432.5349428022	1	0	0	0.125	212612_at	60	63	56	58	69
		18412.4163609487	0	0	0	0	0	0	212621_at	61	63	56	60	63
		49793.6970227964	1	49793.6970227964	1	0	0	0.125	212713_at	67	70	68	61	68
		61913.672476965	1	61913.672476965	1	0	0	0.125	212739_s_at	78	79	76	79	81
		316805.7536727	1	316805.7536727	1	1	0	0.1875	212909_at	24	26	23	19	69
		24371.8259251766	1	24371.8259251766	1	0	0	0.125	212920_at	45	46	49	7	46
		1158.7130492867	0	0	0	0	0	0	213173_at	41	41	40	45	41
		12160.5759626676	0	0	0	0	0	0	213385_at	47	49	39	47	53
		91213.9643311212	1	91213.9643311212	1	0	0	0.125	213395_at	23	32	14	14	59
		9568.7384293987	0	0	0	0	0	0	213425_at	38	36	42	10	41
		3801.138300268	0	0	0	0	0	0	213524_s_at	46	49	44	47	41
		26777.6405725121	1	26777.6405725121	1	0	0	0.125	213552_at	46	52	40	33	53
		3886.046554186	0	0	0	0	0	0	213589_s_at	21	16	37	26	17
		23851.5689226311	1	23851.5689226311	1	0	0	0.125	213714_at	43	15	41	44	51
		15502.1170218579	0	0	0	0	0	0	213793_s_at	53	50	51	54	59
		27667.8451162648	1	27667.8451162648	1	0	0	0.125	213811_x_at	65	67	64	65	70
		4665.9917412842	0	0	0	0	0	0	213825_at	27	22	18	32	39
		99522.4791072936	1	99522.4791072936	1	0	0	0.125	213931_at	62	66	68	51	61
		7757.7705088781	0	0	0	0	0	0	214028_x_at	42	36	38	46	48
		25552.8504889012	1	25552.8504889012	1	0	0	0.125	214290_s_at	62	60	67	63	61
		10912.9961484691	0	0	0	0	0	0	214307_at	35	39	16	32	45
		1491.9332169755	0	0	0	0	0	0	214362_at	26	26	22	27	35
		14764.9629672772	0	0	0	0	0	0	214444_s_at	43	31	41	44	51
		80436.8996399228	1	80436.8996399228	1	0	0	0.125	214460_at	30	26	35	22	59
		9045.0339217415	0	0	0	0	0	0	214498_at	40	25	38	42	46
		7671.8389013024	0	0	0	0	0	0	214584_x_at	25	28	23	24	43
		68511.9612055478	1	68511.9612055478	1	0	0	0.125	214604_at	40	46	36	33	60
		1546.0533505258	0	0	0	0	0	0	214611_at	38	41	36	36	42
		462741.836886478	1	462741.836886478	1	0	1	0.21875	214636_at	58	75	42	48	67
		181256.836298374	1	181256.836298374	1	1	0	0.1875	214730_s_at	71	70	70	71	79
		9947.5206116144	0	0	0	0	0	0	214929_s_at	32	25	40	18	43
		6222.3399042223	0	0	0	0	0	0	214933_at	44	46	44	39	50
		14976.3546620504	0	0	0	0	0	0	215006_at	57	58	54	58	62
		17698.1966239631	0	0	0	0	0	0	215043_s_at	47	45	41	51	55
		36580.5534398287	1	36580.5534398287	1	0	0	0.125	215071_s_at	55	59	55	40	55
		2897.7257728641	0	0	0	0	0	0	215094_at	26	28	24	35	10
		1576.4985356571	0	0	0	0	0	0	215161_at	16	31	14	17	16
		1384.7133829608	0	0	0	0	0	0	215300_s_at	33	34	33	37	26
		327413.345058303	1	327413.345058303	1	1	0	0.1875	215322_at	49	52	47	48	73
		6008.6128514511	0	0	0	0	0	0	215365_at	30	29	32	25	43
		22217.959189541	1	22217.959189541	0	0	0	0	215509_s_at	50	51	47	50	59
		5095.2352430396	0	0	0	0	0	0	215510_at	24	24	25	13	39
		6368.4636477891	0	0	0	0	0	0	215559_at	24	40	22	11	26
		8529.2430549166	0	0	0	0	0	0	215652_at	28	43	26	16	29
		42836.133349722	1	42836.133349722	1	0	0	0.125	215695_s_at	48	33	42	53	57
		3472.2448834681	0	0	0	0	0	0	215774_s_at	17	11	35	18	15
		9958.5013248708	0	0	0	0	0	0	215876_at	31	34	26	29	46
		8548.5696633513	0	0	0	0	0	0	215931_s_at	40	37	32	45	47
		1567.9541356224	0	0	0	0	0	0	215962_at	16	15	31	16	16
		1569.7651610619	0	0	0	0	0	0	216000_at	23	24	22	21	34
		7304.2127255978	0	0	0	0	0	0	216052_x_at	37	32	37	37	47
		66134.771160555	1	66134.771160555	1	0	0	0.125	216222_s_at	41	24	40	40	59
		1735.4547505975	0	0	0	0	0	0	216228_s_at	45	46	45	44	49
		5938.6228741286	0	0	0	0	0	0	216471_x_at	32	29	31	32	44
		1039.5240990834	0	0	0	0	0	0	216624_s_at	51	50	53	51	51
		3850.866064488	0	0	0	0	0	0	216818_s_at	22	31	14	35	12
		4977.5269557147	0	0	0	0	0	0	217013_at	36	39	40	20	34
		5150.6420305042	0	0	0	0	0	0	217026_at	34	29	39	42	27
		32431.1715958444	1	32431.1715958444	1	0	0	0.125	217303_s_at	28	21	34	20	52
		136.1042757391	0	0	0	0	0	0	217316_at	19	23	16	20	19
		3852.6852763841	0	0	0	0	0	0	217521_at	32	32	43	32	33
		55292.9042111119	1	55292.9042111119	1	0	0	0.125	217549_at	34	35	23	35	57
		4719.8628507554	0	0	0	0	0	0	217569_x_at	29	31	27	23	41
		8614.0218479723	0	0	0	0	0	0	217647_at	17	41	13	18	15
		2066.3436933604	0	0	0	0	0	0	217698_at	29	30	28	10	32
		15253.4054445002	0	0	0	0	0	0	218078_s_at	57	60	53	60	55
		57232.6021066472	1	57232.6021066472	1	0	0	0.125	218182_s_at	35	21	30	40	57
		7330.0954366673	0	0	0	0	0	0	218280_x_at	54	50	55	57	53
		14487.7508310141	0	0	0	0	0	0	218313_s_at	63	61	61	63	66
		11676.1261973092	0	0	0	0	0	0	218663_at	58	59	52	59	58
		22257.5233802642	1	22257.5233802642	1	0	0	0.125	218665_at	56	57	57	46	58
		69440.3340903029	1	69440.3340903029	1	0	0	0.125	218782_s_at	62	64	52	62	67
		1210528.08758752	1	1210528.08758752	4	1	0	0.75	218831_s_at	54	53	56	31	82
		286372.71545113	1	286372.71545113	1	1	0	0.1875	218847_at	51	54	43	49	72
		68266.1357188165	1	68266.1357188165	1	0	0	0.125	218883_s_at	70	74	66	72	69
		72148.4731520313	1	72148.4731520313	1	0	0	0.125	218959_at	45	49	42	40	62
		105693.969468867	1	105693.969468867	1	0	0	0.125	219090_at	20	18	17	23	60
		17252.2934293258	0	0	0	0	0	0	219102_at	31	21	24	38	48
		16815.1745130271	0	0	0	0	0	0	219104_at	51	52	50	47	58
		15308.1541357206	0	0	0	0	0	0	219306_at	60	63	57	61	57
		1861.8103276289	0	0	0	0	0	0	219343_at	54	53	52	55	55
		213991.438818309	1	213991.438818309	1	1	0	0.1875	219360_s_at	28	31	25	15	66
		173458.898342077	1	173458.898342077	1	0	0	0.125	219427_at	49	53	47	38	68
		305844.532138839	1	305844.532138839	1	1	0	0.1875	219528_s_at	53	56	34	51	72
		24522.3495287064	1	24522.3495287064	1	0	0	0.125	219555_s_at	58	62	54	62	56
		428515.029689087	1	428515.029689087	1	0	1	0.21875	219572_at	40	42	35	40	73
		2225.622750999	0	0	0	0	0	0	219597_s_at	31	27	26	36	37
		4167.2525963244	0	0	0	0	0	0	219663_s_at	38	31	44	36	40
		73367.7456182834	1	73367.7456182834	1	0	0	0.125	219686_at	26	28	24	25	58
		14078.5722556988	0	0	0	0	0	0	219703_at	46	29	48	49	43
		6394.4446071189	0	0	0	0	0	0	219766_at	36	37	24	36	44
		104183.921955706	1	104183.921955706	1	0	0	0.125	219825_at	22	18	26	17	60
		25620.083883253	1	25620.083883253	1	0	0	0.125	219837_s_at	47	15	49	44	50
		14235.8963710724	0	0	0	0	0	0	219887_at	27	47	27	26	25
		29190.8493602092	1	29190.8493602092	1	0	0	0.125	219908_at	39	36	43	29	54
		52519.5558797159	1	52519.5558797159	1	0	0	0.125	219918_s_at	69	73	67	66	70
		42319.7415995944	1	42319.7415995944	1	0	0	0.125	219937_at	37	20	32	41	55
		128476.102195475	1	128476.102195475	1	0	0	0.125	219976_at	49	48	45	52	67
		8300.4933818027	0	0	0	0	0	0	220047_at	35	45	32	38	24
		9478.2879935769	0	0	0	0	0	0	220218_at	27	19	13	36	42
		12770.6698118364	0	0	0	0	0	0	220227_at	39	41	38	36	51
		4511.5052135633	0	0	0	0	0	0	220315_at	38	41	27	36	42
		11387.6341910061	0	0	0	0	0	0	220333_at	22	17	25	19	44
		5514.415755035	0	0	0	0	0	0	220362_at	25	39	27	11	21
		2910.136914445	0	0	0	0	0	0	220588_at	51	52	47	51	52
		1167.1311380087	0	0	0	0	0	0	220654_at	17	14	12	29	20
		9972.7509724223	0	0	0	0	0	0	220672_at	39	42	17	37	44
		1427.5169712841	0	0	0	0	0	0	220756_s_at	20	18	19	32	20
		3909.9331332256	0	0	0	0	0	0	220780_at	35	27	33	37	42
		2840.8994388059	0	0	0	0	0	0	220786_s_at	28	15	25	36	30
		3789.9159005839	0	0	0	0	0	0	220820_at	35	19	34	35	39
		13014.1236996737	0	0	0	0	0	0	220828_s_at	21	44	28	10	13
		2240.3541277643	0	0	0	0	0	0	220900_at	16	17	16	33	15
		21956.387473157	0	0	0	0	0	0	220906_at	43	46	38	42	55
		518015.154344291	1	518015.154344291	2	0	0	0.25	220942_x_at	68	69	65	70	82
		431889.328535796	1	431889.328535796	1	0	1	0.21875	220948_s_at	70	73	68	69	82
		1101781.82594744	1	1101781.82594744	4	0	0	0.5	221011_s_at	57	58	58	56	83
		10210.8454285206	0	0	0	0	0	0	221022_s_at	29	44	14	26	33
		4487.400043747	0	0	0	0	0	0	221076_at	26	39	24	27	17
		18891.0984061228	0	0	0	0	0	0	221129_at	29	48	24	14	34
		354.7956221689	0	0	0	0	0	0	221139_s_at	48	46	48	48	47
		3653.4861375808	0	0	0	0	0	0	221185_s_at	47	46	49	42	49
		95354.0738689894	1	95354.0738689894	1	0	0	0.125	221215_s_at	35	28	40	29	61
		4001.3859782074	0	0	0	0	0	0	221308_at	41	42	40	33	45
		136887.421620886	1	136887.421620886	1	0	0	0.125	221552_at	54	56	49	54	69
		53155.0969858777	1	53155.0969858777	1	0	0	0.125	221606_s_at	31	33	19	30	56
		27513.1584587476	1	27513.1584587476	1	0	0	0.125	221679_s_at	48	50	42	47	58
		360030.042490073	1	360030.042490073	1	0	1	0.21875	221691_x_at	84	88	79	84	84
		27259.1985274942	1	27259.1985274942	1	0	0	0.125	221703_at	52	60	49	54	48
		526.8693161725	0	0	0	0	0	0	221854_at	16	14	17	16	26
		371244.140371693	1	371244.140371693	1	0	1	0.21875	221923_s_at	78	81	72	78	84
		26481.0251671607	1	26481.0251671607	1	0	0	0.125	221928_at	31	21	38	24	51
		11341.2517301665	0	0	0	0	0	0	222025_s_at	35	35	37	33	49
		41398.0065492395	1	41398.0065492395	1	0	0	0.125	222067_x_at	55	64	56	54	52
		39452.8807704724	1	39452.8807704724	1	0	0	0.125	222209_s_at	57	62	51	54	62
		5417.6054086249	0	0	0	0	0	0	222254_at	34	35	34	14	40
		8842.5918047367	0	0	0	0	0	0	222312_s_at	37	29	38	35	47
		2790.6932739435	0	0	0	0	0	0	222340_at	35	33	38	23	37
		17940.7866104652	0	0	0	0	0	0	222379_at	38	41	36	23	50
		24313.6522551447	1	24313.6522551447	1	0	0	0.125	43427_at	43	42	45	31	54
		117330.250550714	1	117330.250550714	1	0	0	0.125	45288_at	48	48	42	51	66
		36500.4164758866	1	36500.4164758866	1	0	0	0.125	49452_at	49	48	51	32	57
		24466.4628908255	1	24466.4628908255	1	0	0	0.125	57588_at	34	19	34	33	51
		51908.4373811823	1	51908.4373811823	1	0	0	0.125	61734_at	45	45	45	24	58
		5893.3845693495	0	0	0	0	0	0	AFFX-r2-Hs18SrRNA-M_x_at	31	37	21	26	41

## Sheet: Output
Probe Set ID	Gene symbol	duration	Median	CHP126	SH-SY5Y	SiMa	SK-N-MC
200715_x_at	RPL13A /// SNORD32A /// SNORD33 /// SNORD34 /// SNORD35A	0	4186.0090448096	3951.066410049	4186.0090448096	4186.0090448096	4186.0090448096
200853_at	H2AFZ	0.125	2637.020455303	3135.963487854	1975.5332050245	2793.825851464	2637.020455303
200951_s_at	CCND2	0.125	82.4068892282	138.5913154884	48.9994294977	51.9130871975	932.3275230362
200953_s_at	CCND2	0.375	293.6647679174	391.9954359818	195.9977179909	246.9416506281	2217.461047815
201028_s_at	CD99	0.21875	932.3275230362	329.6275569129	830.6093951599	987.7666025122	1975.5332050245
201029_s_at	CD99	0.25	1396.912925732	415.3046975799	1244.5079348883	1479.9776908465	2489.0158697767
201074_at	SMARCC1	0.125	1760	1975.5332050245	1396.912925732	1864.6550460724	1760
201075_s_at	SMARCC1	0	1396.912925732	1567.981743927	1396.912925732	1479.9776908465	1396.912925732
201260_s_at	SYPL1	0.125	659.2551138257	783.9908719635	587.3295358348	466.1637615181	1046.5022612024
201291_s_at	TOP2A	0.1875	1479.9776908465	1318.5102276515	987.7666025122	1760	2349.3181433393
201292_at	TOP2A	0.125	1479.9776908465	1567.981743927	1244.5079348883	1661.2187903198	1864.6550460724
201331_s_at	STAT6	0.125	311.1269837221	523.2511306012	146.8323839587	195.9977179909	1108.7305239075
201397_at	PHGDH	0.125	1567.981743927	1479.9776908465	1396.912925732	1975.5332050245	1661.2187903198
201562_s_at	SORD	0.125	1244.5079348883	1174.6590716696	880	1396.912925732	1567.981743927
201563_at	SORD	0.125	1760	1760	1318.5102276515	1975.5332050245	2093.0045224048
201565_s_at	ID2	0.21875	2349.3181433393	2637.020455303	2217.461047815	932.3275230362	2637.020455303
201566_x_at	ID2	0.125	1108.7305239075	1318.5102276515	1396.912925732	349.228231433	1046.5022612024
201648_at	JAK1	0.21875	1046.5022612024	1046.5022612024	1108.7305239075	880	2349.3181433393
201666_at	TIMP1	0.125	1244.5079348883	783.9908719635	1479.9776908465	1046.5022612024	1396.912925732
201890_at	RRM2	0.125	2093.0045224048	2489.0158697767	1479.9776908465	2349.3181433393	1975.5332050245
201976_s_at	MYO10	0.21875	493.8833012561	659.2551138257	415.3046975799	329.6275569129	1864.6550460724
201981_at	PAPPA	0.125	329.6275569129	195.9977179909	174.6141157165	587.3295358348	1046.5022612024
201982_s_at	PAPPA	0.125	415.3046975799	369.9944227116	220	466.1637615181	783.9908719635
202060_at	CTR9	0	830.6093951599	830.6093951599	830.6093951599	739.9888454233	987.7666025122
202145_at	LY6E	0.25	830.6093951599	493.8833012561	739.9888454233	932.3275230362	2349.3181433393
202419_at	KDSR	0.1875	783.9908719635	932.3275230362	659.2551138257	659.2551138257	1864.6550460724
202431_s_at	MYC	0.375	554.3652619537	233.081880759	1244.5079348883	146.8323839587	2217.461047815
202503_s_at	KIAA0101	0.1875	2959.9553816931	3322.4375806396	1975.5332050245	2793.825851464	3135.963487854
202554_s_at	GSTM3	0.1875	1396.912925732	1396.912925732	1108.7305239075	1567.981743927	2349.3181433393
202709_at	FMOD	0.125	391.9954359818	880	311.1269837221	415.3046975799	391.9954359818
202720_at	TES	0.125	523.2511306012	391.9954359818	698.456462866	311.1269837221	880
202746_at	ITM2A	0.4375	207.65234879	233.081880759	195.9977179909	110	2349.3181433393
202747_s_at	ITM2A	0.875	130.8127826503	138.5913154884	123.470825314	123.470825314	2793.825851464
202758_s_at	RFXANK	0	698.456462866	698.456462866	739.9888454233	659.2551138257	830.6093951599
202790_at	CLDN7	0	77.7817459305	97.9988589954	87.3070578583	69.2956577442	73.4161919794
202870_s_at	CDC20	0.125	1046.5022612024	987.7666025122	932.3275230362	1108.7305239075	1567.981743927
203065_s_at	CAV1	1.5	277.1826309769	110	440	164.8137784564	3135.963487854
203213_at	CDK1	0.125	1244.5079348883	1244.5079348883	932.3275230362	1396.912925732	1396.912925732
203240_at	FCGBP	0	146.8323839587	164.8137784564	184.9972113558	138.5913154884	110
203304_at	BAMBI	0	739.9888454233	830.6093951599	880	523.2511306012	739.9888454233
203324_s_at	CAV2	0.125	116.5409403795	61.735412657	220	32.7031956626	987.7666025122
203418_at	CCNA2	0.125	1318.5102276515	1318.5102276515	880	1396.912925732	1567.981743927
203554_x_at	PTTG1	0.125	2489.0158697767	2793.825851464	2093.0045224048	2959.9553816931	2489.0158697767
203625_x_at	SKP2	0.125	1479.9776908465	1479.9776908465	987.7666025122	1760	1567.981743927
203646_at	FDX1	0.125	329.6275569129	207.65234879	369.9944227116	277.1826309769	932.3275230362
203757_s_at	CEACAM6	0	164.8137784564	138.5913154884	123.470825314	220	349.228231433
203764_at	DLGAP5	0.125	1046.5022612024	932.3275230362	830.6093951599	1244.5079348883	1479.9776908465
203790_s_at	HRSP12	0.125	830.6093951599	830.6093951599	698.456462866	932.3275230362	1760
203824_at	TSPAN8	0.125	311.1269837221	92.4986056779	1108.7305239075	220	415.3046975799
203832_at	SNRPF	0.1875	2093.0045224048	2489.0158697767	1174.6590716696	2093.0045224048	2637.020455303
203856_at	VRK1	0.125	830.6093951599	932.3275230362	523.2511306012	830.6093951599	1046.5022612024
203914_x_at	HPGD	0.125	233.081880759	587.3295358348	220	110	233.081880759
204023_at	RFC4	0	1174.6590716696	1318.5102276515	1108.7305239075	1174.6590716696	1318.5102276515
204197_s_at	RUNX3	0.1875	246.9416506281	184.9972113558	82.4068892282	349.228231433	1244.5079348883
204198_s_at	RUNX3	0.1875	233.081880759	277.1826309769	207.65234879	73.4161919794	1479.9776908465
204201_s_at	PTPN13	0.125	523.2511306012	830.6093951599	329.6275569129	369.9944227116	739.9888454233
204229_at	SLC17A7	0.125	220	311.1269837221	174.6141157165	130.8127826503	622.2539674442
204230_s_at	SLC17A7	0.125	349.228231433	391.9954359818	329.6275569129	293.6647679174	739.9888454233
204244_s_at	DBF4	0	880	880	830.6093951599	987.7666025122	880
204386_s_at	MRP63	0.125	1864.6550460724	1975.5332050245	1396.912925732	2093.0045224048	2349.3181433393
204393_s_at	ACPP	0	164.8137784564	277.1826309769	110	61.735412657	277.1826309769
204424_s_at	LMO3	0.125	587.3295358348	783.9908719635	783.9908719635	369.9944227116	523.2511306012
204456_s_at	GAS1	0.125	87.3070578583	82.4068892282	92.4986056779	82.4068892282	880
204457_s_at	GAS1	0.1875	440	466.1637615181	415.3046975799	233.081880759	1661.2187903198
204603_at	EXO1	0	830.6093951599	932.3275230362	783.9908719635	830.6093951599	783.9908719635
204686_at	IRS1	0	293.6647679174	391.9954359818	233.081880759	155.563491861	466.1637615181
204712_at	WIF1	0	103.826174395	73.4161919794	97.9988589954	155.563491861	103.826174395
204779_s_at	HOXB7	0.125	349.228231433	349.228231433	329.6275569129	311.1269837221	1046.5022612024
204822_at	TTK	0.125	932.3275230362	880	739.9888454233	1046.5022612024	1396.912925732
204860_s_at	LOC101060527 /// NAIP	0	493.8833012561	554.3652619537	554.3652619537	391.9954359818	493.8833012561
204867_at	GCHFR	0.1875	493.8833012561	1396.912925732	311.1269837221	329.6275569129	698.456462866
204887_s_at	PLK4	0	932.3275230362	987.7666025122	698.456462866	932.3275230362	1046.5022612024
204917_s_at	MLLT3	0	622.2539674442	698.456462866	622.2539674442	698.456462866	622.2539674442
204951_at	RHOH	0.125	233.081880759	277.1826309769	123.470825314	207.65234879	987.7666025122
205046_at	CENPE	0.125	739.9888454233	880	554.3652619537	783.9908719635	1108.7305239075
205066_s_at	ENPP1	0.125	138.5913154884	184.9972113558	110	92.4986056779	587.3295358348
205097_at	SLC26A2	0.125	698.456462866	830.6093951599	554.3652619537	622.2539674442	987.7666025122
205103_at	C1orf61	0.125	523.2511306012	587.3295358348	493.8833012561	587.3295358348	184.9972113558
205131_x_at	CLEC11A	0	369.9944227116	261.6255653006	391.9954359818	349.228231433	622.2539674442
205145_s_at	MYL5	0	391.9954359818	466.1637615181	391.9954359818	293.6647679174	369.9944227116
205157_s_at	JUP /// KRT17	0	174.6141157165	116.5409403795	184.9972113558	164.8137784564	311.1269837221
205176_s_at	ITGB3BP	0.125	1244.5079348883	1479.9776908465	932.3275230362	1479.9776908465	1174.6590716696
205199_at	CA9	0	349.228231433	293.6647679174	311.1269837221	369.9944227116	523.2511306012
205227_at	IL1RAP	0.21875	207.65234879	130.8127826503	184.9972113558	246.9416506281	1760
205306_x_at	KMO	0.21875	116.5409403795	87.3070578583	103.826174395	130.8127826503	1479.9776908465
205307_s_at	KMO	0.125	155.563491861	174.6141157165	146.8323839587	138.5913154884	587.3295358348
205345_at	BARD1	0.125	554.3652619537	698.456462866	466.1637615181	466.1637615181	880
205375_at	MDFI	0.125	493.8833012561	261.6255653006	622.2539674442	391.9954359818	1244.5079348883
205395_s_at	MRE11A	0	349.228231433	233.081880759	329.6275569129	349.228231433	523.2511306012
205440_s_at	NPY1R	0.125	184.9972113558	349.228231433	110	69.2956577442	1108.7305239075
205473_at	ATP6V1B1	0	184.9972113558	123.470825314	277.1826309769	77.7817459305	277.1826309769
205478_at	PPP1R1A	0.21875	69.2956577442	51.9130871975	73.4161919794	61.735412657	1661.2187903198
205542_at	STEAP1	0.4375	311.1269837221	82.4068892282	311.1269837221	329.6275569129	2349.3181433393
205552_s_at	OAS1	0	233.081880759	311.1269837221	207.65234879	73.4161919794	261.6255653006
205597_at	SLC44A4	0	130.8127826503	246.9416506281	207.65234879	77.7817459305	61.735412657
205604_at	HOXD9	0.125	587.3295358348	659.2551138257	554.3652619537	1174.6590716696	554.3652619537
205694_at	TYRP1	0	123.470825314	207.65234879	195.9977179909	77.7817459305	41.2034446141
205752_s_at	GSTM5	0	415.3046975799	415.3046975799	349.228231433	440	466.1637615181
205827_at	CCK	1.75	184.9972113558	261.6255653006	130.8127826503	43.6535289291	3322.4375806396
205828_at	MMP3	0	261.6255653006	369.9944227116	123.470825314	293.6647679174	246.9416506281
205872_x_at	LOC101060353 /// PDE4DIP	0.125	87.3070578583	77.7817459305	92.4986056779	82.4068892282	659.2551138257
205888_s_at	JAKMIP2	0.125	698.456462866	783.9908719635	523.2511306012	739.9888454233	1318.5102276515
205932_s_at	MSX1	0.1875	329.6275569129	554.3652619537	207.65234879	82.4068892282	1396.912925732
205962_at	PAK2	0	123.470825314	87.3070578583	174.6141157165	87.3070578583	174.6141157165
205990_s_at	WNT5A	0.125	311.1269837221	233.081880759	440	195.9977179909	783.9908719635
206002_at	GPR64	0.125	277.1826309769	293.6647679174	261.6255653006	55	659.2551138257
206025_s_at	TNFAIP6	0.125	277.1826309769	329.6275569129	233.081880759	97.9988589954	987.7666025122
206026_s_at	TNFAIP6	0.125	293.6647679174	311.1269837221	293.6647679174	184.9972113558	880
206110_at	HIST1H3H	0	293.6647679174	329.6275569129	277.1826309769	87.3070578583	311.1269837221
206114_at	EPHA4	0.125	87.3070578583	69.2956577442	77.7817459305	97.9988589954	783.9908719635
206149_at	CHP2	0	82.4068892282	92.4986056779	116.5409403795	77.7817459305	65.4063913251
206159_at	GDF10	0.125	311.1269837221	349.228231433	277.1826309769	103.826174395	554.3652619537
206164_at	CLCA2	0	73.4161919794	130.8127826503	51.9130871975	48.9994294977	103.826174395
206231_at	KCNN1	0	523.2511306012	415.3046975799	493.8833012561	554.3652619537	587.3295358348
206309_at	LECT1	0	311.1269837221	329.6275569129	277.1826309769	329.6275569129	311.1269837221
206316_s_at	KNTC1	0.125	1046.5022612024	1318.5102276515	698.456462866	1046.5022612024	1108.7305239075
206326_at	GRP	0.75	103.826174395	110	103.826174395	103.826174395	2637.020455303
206456_at	GABRA5	0	103.826174395	61.735412657	55	329.6275569129	184.9972113558
206481_s_at	LDB2	0.125	523.2511306012	659.2551138257	311.1269837221	466.1637615181	1108.7305239075
206558_at	SIM2	0	184.9972113558	146.8323839587	233.081880759	110	293.6647679174
206565_x_at	SMA4	0.125	622.2539674442	440	523.2511306012	739.9888454233	987.7666025122
206581_at	BNC1	0	184.9972113558	55	174.6141157165	195.9977179909	246.9416506281
206626_x_at	SSX1	0	261.6255653006	207.65234879	220	293.6647679174	329.6275569129
206644_at	NR0B1	0	220	207.65234879	69.2956577442	246.9416506281	466.1637615181
206645_s_at	NR0B1	0.1875	220	329.6275569129	82.4068892282	164.8137784564	1174.6590716696
206743_s_at	ASGR1	0	146.8323839587	164.8137784564	174.6141157165	138.5913154884	110
206745_at	HOXC11	0.125	369.9944227116	311.1269837221	261.6255653006	493.8833012561	1046.5022612024
206812_at	ADRB3	0.125	138.5913154884	155.563491861	130.8127826503	92.4986056779	1046.5022612024
206866_at	CDH4	0.125	92.4986056779	130.8127826503	69.2956577442	69.2956577442	466.1637615181
206906_at	ICAM5	0	329.6275569129	466.1637615181	164.8137784564	261.6255653006	415.3046975799
206915_at	NKX2-2	0.21875	138.5913154884	65.4063913251	92.4986056779	207.65234879	1479.9776908465
206935_at	PCDH8	0.125	233.081880759	739.9888454233	146.8323839587	164.8137784564	329.6275569129
207016_s_at	ALDH1A2	0.125	146.8323839587	69.2956577442	277.1826309769	493.8833012561	73.4161919794
207059_at	PAX9	0	207.65234879	207.65234879	174.6141157165	233.081880759	329.6275569129
207069_s_at	SMAD6	0	554.3652619537	698.456462866	523.2511306012	349.228231433	587.3295358348
207118_s_at	MMP23A /// MMP23B	0	87.3070578583	97.9988589954	82.4068892282	73.4161919794	116.5409403795
207165_at	HMMR	0	987.7666025122	880	830.6093951599	1174.6590716696	1108.7305239075
207172_s_at	CDH11	0.125	391.9954359818	82.4068892282	440	349.228231433	1108.7305239075
207173_x_at	CDH11	0.21875	739.9888454233	220	830.6093951599	622.2539674442	2093.0045224048
207373_at	HOXD10	0.125	123.470825314	69.2956577442	65.4063913251	233.081880759	493.8833012561
207395_at	BTN1A1	0	220	138.5913154884	220	311.1269837221	207.65234879
207397_s_at	HOXD13	0.125	43.6535289291	46.249302839	41.2034446141	36.7080959897	739.9888454233
207398_at	HOXD13	0.125	164.8137784564	329.6275569129	92.4986056779	87.3070578583	783.9908719635
207400_at	NPY5R	0.125	261.6255653006	369.9944227116	155.563491861	207.65234879	587.3295358348
207493_x_at	SSX2 /// SSX2B	0	130.8127826503	103.826174395	174.6141157165	58.2704701898	164.8137784564
207563_s_at	OGT	0.125	830.6093951599	1108.7305239075	622.2539674442	698.456462866	1046.5022612024
207587_at	CRYGA	0	110	110	103.826174395	130.8127826503	110
207666_x_at	SSX3	0	184.9972113558	116.5409403795	293.6647679174	116.5409403795	391.9954359818
207670_at	KRT85	0	246.9416506281	233.081880759	261.6255653006	349.228231433	116.5409403795
207675_x_at	ARTN	0	293.6647679174	164.8137784564	311.1269837221	277.1826309769	554.3652619537
207736_s_at	TNP2	0	116.5409403795	103.826174395	130.8127826503	51.9130871975	207.65234879
207772_s_at	PRMT8	0	146.8323839587	92.4986056779	73.4161919794	233.081880759	293.6647679174
207869_s_at	CACNA1G	0	51.9130871975	61.735412657	38.8908729653	46.249302839	110
207957_s_at	PRKCB	0.1875	329.6275569129	92.4986056779	207.65234879	523.2511306012	1244.5079348883
208060_at	PAX7	0.125	138.5913154884	164.8137784564	116.5409403795	110	523.2511306012
208214_at	ADRB1	0	130.8127826503	233.081880759	58.2704701898	77.7817459305	293.6647679174
208237_x_at	ADAM22	0	466.1637615181	440	587.3295358348	587.3295358348	391.9954359818
208242_at	RAX	0	164.8137784564	77.7817459305	130.8127826503	207.65234879	293.6647679174
208262_x_at	MEFV	0	116.5409403795	277.1826309769	123.470825314	103.826174395	97.9988589954
208286_x_at	POU5F1 /// POU5F1B /// POU5F1P3 /// POU5F1P4	0	220	277.1826309769	174.6141157165	87.3070578583	329.6275569129
208312_s_at	PRAMEF1 /// PRAMEF2	0	207.65234879	311.1269837221	116.5409403795	155.563491861	493.8833012561
208334_at	NDST4	0.125	174.6141157165	146.8323839587	87.3070578583	207.65234879	739.9888454233
208345_s_at	POU3F1	0	207.65234879	246.9416506281	174.6141157165	174.6141157165	466.1637615181
208465_at	GRM2	0	246.9416506281	261.6255653006	233.081880759	207.65234879	261.6255653006
208470_s_at	HP /// HPR	0	87.3070578583	220	55	69.2956577442	110
208510_s_at	PPARG	0	155.563491861	77.7817459305	311.1269837221	369.9944227116	46.249302839
208565_at	MC5R	0	261.6255653006	466.1637615181	97.9988589954	277.1826309769	246.9416506281
208771_s_at	LTA4H	0.125	1864.6550460724	2349.3181433393	1760	1567.981743927	1760
208796_s_at	CCNG1	0.125	1318.5102276515	1760	1244.5079348883	1174.6590716696	1244.5079348883
208950_s_at	ALDH7A1	0.125	1046.5022612024	1046.5022612024	554.3652619537	1174.6590716696	1396.912925732
208951_at	ALDH7A1	0.125	932.3275230362	932.3275230362	622.2539674442	1046.5022612024	1318.5102276515
209129_at	TRIP6	0.1875	184.9972113558	174.6141157165	195.9977179909	87.3070578583	1396.912925732
209270_at	LAMB3	0	220	155.563491861	110	329.6275569129	369.9944227116
209294_x_at	TNFRSF10B	0.125	739.9888454233	932.3275230362	493.8833012561	698.456462866	830.6093951599
209340_at	UAP1	0.21875	830.6093951599	880	783.9908719635	783.9908719635	2217.461047815
209628_at	NXT2	0.125	698.456462866	349.228231433	739.9888454233	659.2551138257	739.9888454233
209629_s_at	NXT2	0	523.2511306012	293.6647679174	493.8833012561	554.3652619537	698.456462866
209655_s_at	TMEM47	0.125	92.4986056779	97.9988589954	82.4068892282	87.3070578583	659.2551138257
209656_s_at	TMEM47	0.21875	82.4068892282	58.2704701898	116.5409403795	46.249302839	1567.981743927
209685_s_at	PRKCB	0.21875	523.2511306012	369.9944227116	277.1826309769	830.6093951599	1975.5332050245
209714_s_at	CDKN3	0.125	1046.5022612024	1046.5022612024	783.9908719635	1174.6590716696	1244.5079348883
209734_at	NCKAP1L	0.25	207.65234879	174.6141157165	277.1826309769	155.563491861	1975.5332050245
209752_at	REG1A	0	97.9988589954	103.826174395	92.4986056779	311.1269837221	69.2956577442
209773_s_at	RRM2	0.125	2217.461047815	2637.020455303	1661.2187903198	2217.461047815	2349.3181433393
209791_at	PADI2	0.125	261.6255653006	184.9972113558	138.5913154884	391.9954359818	783.9908719635
209844_at	HOXB13	0.125	73.4161919794	73.4161919794	69.2956577442	77.7817459305	783.9908719635
209885_at	RHOD	0	87.3070578583	69.2956577442	92.4986056779	82.4068892282	391.9954359818
209979_at	ADARB1	0	82.4068892282	87.3070578583	82.4068892282	82.4068892282	82.4068892282
210107_at	CLCA1	0	233.081880759	311.1269837221	195.9977179909	246.9416506281	195.9977179909
210233_at	IL1RAP	0	77.7817459305	97.9988589954	65.4063913251	36.7080959897	261.6255653006
210237_at	ARTN	0	123.470825314	123.470825314	116.5409403795	103.826174395	293.6647679174
210374_x_at	PTGER3	0.1875	369.9944227116	349.228231433	415.3046975799	261.6255653006	1396.912925732
210375_at	PTGER3	0.125	246.9416506281	207.65234879	293.6647679174	138.5913154884	659.2551138257
210394_x_at	SSX4 /// SSX4B	0	311.1269837221	261.6255653006	329.6275569129	293.6647679174	369.9944227116
210475_at	POU3F1	0	116.5409403795	110	77.7817459305	130.8127826503	233.081880759
210497_x_at	SSX2 /// SSX2B	0	207.65234879	329.6275569129	138.5913154884	123.470825314	349.228231433
210673_x_at	NKX2-1	0	123.470825314	174.6141157165	97.9988589954	97.9988589954	261.6255653006
210727_at	CALCA	0	130.8127826503	246.9416506281	110	138.5913154884	123.470825314
210770_s_at	CACNA1A	0	110	69.2956577442	293.6647679174	103.826174395	123.470825314
210783_x_at	CLEC11A	0	261.6255653006	293.6647679174	246.9416506281	207.65234879	493.8833012561
210831_s_at	PTGER3	0.21875	369.9944227116	329.6275569129	415.3046975799	116.5409403795	1661.2187903198
210911_at	ID2B	0	246.9416506281	97.9988589954	233.081880759	233.081880759	349.228231433
210931_at	RNF6	0	138.5913154884	65.4063913251	82.4068892282	246.9416506281	233.081880759
210952_at	AP4S1	0	97.9988589954	130.8127826503	87.3070578583	87.3070578583	103.826174395
210956_at	LOC100996758 /// LOC101060446 /// NPY4R	0	116.5409403795	146.8323839587	103.826174395	103.826174395	130.8127826503
210960_at	ADRA1D	0	110	97.9988589954	87.3070578583	123.470825314	207.65234879
210961_s_at	ADRA1D	0	138.5913154884	82.4068892282	174.6141157165	97.9988589954	440
210963_s_at	GYG2	0.125	523.2511306012	466.1637615181	311.1269837221	659.2551138257	1174.6590716696
210964_s_at	GYG2	0.125	466.1637615181	440	369.9944227116	554.3652619537	1174.6590716696
211032_at	COBLL1	0	103.826174395	82.4068892282	38.8908729653	164.8137784564	138.5913154884
211042_x_at	MCAM	0	1108.7305239075	1174.6590716696	932.3275230362	1174.6590716696	1174.6590716696
211128_at	EDA	0	87.3070578583	82.4068892282	48.9994294977	92.4986056779	116.5409403795
211138_s_at	KMO	0.21875	233.081880759	349.228231433	164.8137784564	116.5409403795	1567.981743927
211253_x_at	PYY	0	103.826174395	92.4986056779	82.4068892282	116.5409403795	293.6647679174
211307_s_at	FCAR	0	51.9130871975	48.9994294977	38.8908729653	51.9130871975	155.563491861
211419_s_at	CHN2	0	293.6647679174	293.6647679174	277.1826309769	116.5409403795	466.1637615181
211425_x_at	SSX4 /// SSX4B	0	277.1826309769	311.1269837221	233.081880759	261.6255653006	415.3046975799
211657_at	CEACAM6	0	391.9954359818	391.9954359818	311.1269837221	415.3046975799	587.3295358348
211709_s_at	CLEC11A	0	466.1637615181	493.8833012561	349.228231433	466.1637615181	739.9888454233
211802_x_at	CACNA1G	0	146.8323839587	195.9977179909	146.8323839587	138.5913154884	116.5409403795
211953_s_at	IPO5	0.125	1174.6590716696	1318.5102276515	987.7666025122	1174.6590716696	1567.981743927
211954_s_at	IPO5	0.125	1760	2093.0045224048	1396.912925732	1864.6550460724	2489.0158697767
211955_at	IPO5	0.125	1661.2187903198	1864.6550460724	1244.5079348883	1661.2187903198	2217.461047815
212045_at	GLG1	0.125	554.3652619537	554.3652619537	493.8833012561	622.2539674442	932.3275230362
212097_at	CAV1	1	146.8323839587	55	349.228231433	61.735412657	2959.9553816931
212236_x_at	JUP /// KRT17	0.125	164.8137784564	164.8137784564	184.9972113558	123.470825314	622.2539674442
212278_x_at	UBE3A	0	138.5913154884	110	82.4068892282	195.9977179909	174.6141157165
212307_s_at	OGT	0.125	932.3275230362	1318.5102276515	698.456462866	830.6093951599	1108.7305239075
212402_at	ZC3H13	0	1108.7305239075	1244.5079348883	987.7666025122	1174.6590716696	1244.5079348883
212415_at	SEPT6	0.125	523.2511306012	932.3275230362	329.6275569129	830.6093951599	207.65234879
212501_at	CEBPB	0.21875	1046.5022612024	1174.6590716696	587.3295358348	1108.7305239075	2217.461047815
212612_at	RCOR1	0.125	830.6093951599	987.7666025122	659.2551138257	739.9888454233	1396.912925732
212621_at	TMEM194A	0	880	987.7666025122	659.2551138257	830.6093951599	987.7666025122
212713_at	MFAP4	0.125	1244.5079348883	1479.9776908465	1318.5102276515	880	1318.5102276515
212739_s_at	NME4	0.125	2349.3181433393	2489.0158697767	2093.0045224048	2489.0158697767	2793.825851464
212909_at	LYPD1	0.1875	103.826174395	116.5409403795	97.9988589954	77.7817459305	1396.912925732
212920_at	REST	0.125	349.228231433	369.9944227116	440	38.8908729653	369.9944227116
213173_at	PCNX	0	277.1826309769	277.1826309769	261.6255653006	349.228231433	277.1826309769
213385_at	CHN2	0	391.9954359818	440	246.9416506281	391.9954359818	554.3652619537
213395_at	MLC1	0.125	97.9988589954	164.8137784564	58.2704701898	58.2704701898	783.9908719635
213425_at	WNT5A	0	233.081880759	207.65234879	293.6647679174	46.249302839	277.1826309769
213524_s_at	G0S2	0	369.9944227116	440	329.6275569129	391.9954359818	277.1826309769
213552_at	GLCE	0.125	369.9944227116	523.2511306012	261.6255653006	174.6141157165	554.3652619537
213589_s_at	B3GNTL1	0	87.3070578583	65.4063913251	220	116.5409403795	69.2956577442
213714_at	CACNB2	0.125	311.1269837221	61.735412657	277.1826309769	329.6275569129	493.8833012561
213793_s_at	HOMER1	0	554.3652619537	466.1637615181	493.8833012561	587.3295358348	783.9908719635
213811_x_at	TCF3	0.125	1108.7305239075	1244.5079348883	1046.5022612024	1108.7305239075	1479.9776908465
213825_at	OLIG2	0	123.470825314	92.4986056779	73.4161919794	164.8137784564	246.9416506281
213931_at	ID2 /// ID2B	0.125	932.3275230362	1174.6590716696	1318.5102276515	493.8833012561	880
214028_x_at	TDRD3	0	293.6647679174	207.65234879	233.081880759	369.9944227116	415.3046975799
214290_s_at	HIST2H2AA3 /// HIST2H2AA4	0.125	932.3275230362	830.6093951599	1244.5079348883	987.7666025122	880
214307_at	HGD	0	195.9977179909	246.9416506281	65.4063913251	164.8137784564	349.228231433
214362_at	RGS12	0	116.5409403795	116.5409403795	92.4986056779	123.470825314	195.9977179909
214444_s_at	PVR	0	311.1269837221	155.563491861	277.1826309769	329.6275569129	493.8833012561
214460_at	LSAMP	0.125	146.8323839587	116.5409403795	195.9977179909	92.4986056779	783.9908719635
214498_at	ASIP	0	261.6255653006	110	233.081880759	293.6647679174	369.9944227116
214584_x_at	ACACB	0	110	130.8127826503	97.9988589954	103.826174395	311.1269837221
214604_at	HOXD11	0.125	261.6255653006	369.9944227116	207.65234879	174.6141157165	830.6093951599
214611_at	GRIK1	0	233.081880759	277.1826309769	207.65234879	207.65234879	293.6647679174
214636_at	CALCB	0.21875	739.9888454233	1975.5332050245	293.6647679174	415.3046975799	1244.5079348883
214730_s_at	GLG1	0.1875	1567.981743927	1479.9776908465	1479.9776908465	1567.981743927	2489.0158697767
214929_s_at	KIAA1109	0	164.8137784564	110	261.6255653006	73.4161919794	311.1269837221
214933_at	CACNA1A	0	329.6275569129	369.9944227116	329.6275569129	246.9416506281	466.1637615181
215006_at	---	0	698.456462866	739.9888454233	587.3295358348	739.9888454233	932.3275230362
215043_s_at	GUSBP3 /// GUSBP9 /// SMA4 /// SMA5	0	391.9954359818	349.228231433	277.1826309769	493.8833012561	622.2539674442
215071_s_at	HIST1H2AC	0.125	622.2539674442	783.9908719635	622.2539674442	261.6255653006	622.2539674442
215094_at	SPICE1	0	116.5409403795	130.8127826503	103.826174395	195.9977179909	46.249302839
215161_at	CAMK1G	0	65.4063913251	155.563491861	58.2704701898	69.2956577442	65.4063913251
215300_s_at	FMO5 /// LOC101060372	0	174.6141157165	184.9972113558	174.6141157165	220	116.5409403795
215322_at	LONRF1	0.1875	440	523.2511306012	391.9954359818	415.3046975799	1760
215365_at	CACNB2	0	146.8323839587	138.5913154884	164.8137784564	110	311.1269837221
215509_s_at	BUB1	0	466.1637615181	493.8833012561	391.9954359818	466.1637615181	783.9908719635
215510_at	ETV2	0	103.826174395	103.826174395	110	55	246.9416506281
215559_at	ABCC6	0	103.826174395	261.6255653006	92.4986056779	48.9994294977	116.5409403795
215652_at	SDHD	0	130.8127826503	311.1269837221	116.5409403795	65.4063913251	138.5913154884
215695_s_at	GYG2	0.125	415.3046975799	174.6141157165	293.6647679174	554.3652619537	698.456462866
215774_s_at	SUCLG2	0	69.2956577442	48.9994294977	195.9977179909	73.4161919794	61.735412657
215876_at	OTTHUMG00000020418 /// RP11-217B7.2	0	155.563491861	184.9972113558	116.5409403795	138.5913154884	369.9944227116
215931_s_at	ARFGEF2	0	261.6255653006	220	164.8137784564	349.228231433	391.9954359818
215962_at	---	0	65.4063913251	61.735412657	155.563491861	65.4063913251	65.4063913251
216000_at	---	0	97.9988589954	103.826174395	92.4986056779	87.3070578583	184.9972113558
216052_x_at	ARTN	0	220	164.8137784564	220	220	391.9954359818
216222_s_at	MYO10	0.125	277.1826309769	103.826174395	261.6255653006	261.6255653006	783.9908719635
216228_s_at	WDHD1	0	349.228231433	369.9944227116	349.228231433	329.6275569129	440
216471_x_at	SSX2 /// SSX2B	0	164.8137784564	138.5913154884	155.563491861	164.8137784564	329.6275569129
216624_s_at	KMT2A	0	493.8833012561	466.1637615181	554.3652619537	493.8833012561	493.8833012561
216818_s_at	OR2J2	0	92.4986056779	155.563491861	58.2704701898	195.9977179909	51.9130871975
217013_at	AZGP1P1	0	207.65234879	246.9416506281	261.6255653006	82.4068892282	184.9972113558
217026_at	CFTR	0	184.9972113558	138.5913154884	246.9416506281	293.6647679174	123.470825314
217303_s_at	ADRB3	0.125	130.8127826503	87.3070578583	184.9972113558	82.4068892282	523.2511306012
217316_at	OR7A10	0	77.7817459305	97.9988589954	65.4063913251	82.4068892282	77.7817459305
217521_at	HAL	0	164.8137784564	164.8137784564	311.1269837221	164.8137784564	174.6141157165
217549_at	---	0.125	184.9972113558	195.9977179909	97.9988589954	195.9977179909	698.456462866
217569_x_at	---	0	138.5913154884	155.563491861	123.470825314	97.9988589954	277.1826309769
217647_at	---	0	69.2956577442	277.1826309769	55	73.4161919794	61.735412657
217698_at	---	0	138.5913154884	146.8323839587	130.8127826503	46.249302839	164.8137784564
218078_s_at	ZDHHC3	0	698.456462866	830.6093951599	554.3652619537	830.6093951599	622.2539674442
218182_s_at	CLDN1	0.125	195.9977179909	87.3070578583	146.8323839587	261.6255653006	698.456462866
218280_x_at	HIST2H2AA3 /// HIST2H2AA4	0	587.3295358348	466.1637615181	622.2539674442	698.456462866	554.3652619537
218313_s_at	GALNT7	0	987.7666025122	880	880	987.7666025122	1174.6590716696
218663_at	NCAPG	0	739.9888454233	783.9908719635	523.2511306012	783.9908719635	739.9888454233
218665_at	FZD4	0.125	659.2551138257	698.456462866	698.456462866	369.9944227116	739.9888454233
218782_s_at	ATAD2	0.125	932.3275230362	1046.5022612024	523.2511306012	932.3275230362	1244.5079348883
218831_s_at	FCGRT	0.75	587.3295358348	554.3652619537	659.2551138257	155.563491861	2959.9553816931
218847_at	IGF2BP2	0.1875	493.8833012561	587.3295358348	311.1269837221	440	1661.2187903198
218883_s_at	MLF1IP	0.125	1479.9776908465	1864.6550460724	1174.6590716696	1661.2187903198	1396.912925732
218959_at	HOXC10	0.125	349.228231433	440	293.6647679174	261.6255653006	932.3275230362
219090_at	SLC24A3	0.125	82.4068892282	73.4161919794	69.2956577442	97.9988589954	830.6093951599
219102_at	RCN3	0	155.563491861	87.3070578583	103.826174395	233.081880759	415.3046975799
219104_at	RNF141	0	493.8833012561	523.2511306012	466.1637615181	391.9954359818	739.9888454233
219306_at	KIF15	0	830.6093951599	987.7666025122	698.456462866	880	698.456462866
219343_at	CDC37L1	0	587.3295358348	554.3652619537	523.2511306012	622.2539674442	622.2539674442
219360_s_at	TRPM4	0.1875	130.8127826503	155.563491861	110	61.735412657	1174.6590716696
219427_at	FAT4	0.125	440	554.3652619537	391.9954359818	233.081880759	1318.5102276515
219528_s_at	BCL11B	0.1875	554.3652619537	659.2551138257	184.9972113558	493.8833012561	1661.2187903198
219555_s_at	CENPN	0.125	739.9888454233	932.3275230362	587.3295358348	932.3275230362	659.2551138257
219572_at	CADPS2	0.21875	261.6255653006	293.6647679174	195.9977179909	261.6255653006	1760
219597_s_at	DUOX1	0	155.563491861	123.470825314	116.5409403795	207.65234879	220
219663_s_at	TMEM121	0	233.081880759	155.563491861	329.6275569129	207.65234879	261.6255653006
219686_at	STK32B	0.125	116.5409403795	130.8127826503	103.826174395	110	739.9888454233
219703_at	MNS1	0	369.9944227116	138.5913154884	415.3046975799	440	311.1269837221
219766_at	B9D2	0	207.65234879	220	103.826174395	207.65234879	329.6275569129
219825_at	CYP26B1	0.125	92.4986056779	73.4161919794	116.5409403795	69.2956577442	830.6093951599
219837_s_at	CYTL1	0.125	391.9954359818	61.735412657	440	329.6275569129	466.1637615181
219887_at	CCDC87	0	123.470825314	391.9954359818	123.470825314	116.5409403795	110
219908_at	DKK2	0.125	246.9416506281	207.65234879	311.1269837221	138.5913154884	587.3295358348
219918_s_at	ASPM	0.125	1396.912925732	1760	1244.5079348883	1174.6590716696	1479.9776908465
219937_at	TRHDE	0.125	220	82.4068892282	164.8137784564	277.1826309769	622.2539674442
219976_at	HOOK1	0.125	440	415.3046975799	349.228231433	523.2511306012	1244.5079348883
220047_at	SIRT4	0	195.9977179909	349.228231433	164.8137784564	233.081880759	103.826174395
220218_at	SPATA6L	0	123.470825314	77.7817459305	55	207.65234879	293.6647679174
220227_at	CDH4	0	246.9416506281	277.1826309769	233.081880759	207.65234879	493.8833012561
220315_at	PARP11	0	233.081880759	277.1826309769	123.470825314	207.65234879	293.6647679174
220333_at	PAQR5	0	92.4986056779	69.2956577442	110	77.7817459305	329.6275569129
220362_at	PSORS1C1	0	110	246.9416506281	123.470825314	48.9994294977	87.3070578583
220588_at	BCAS4	0	493.8833012561	523.2511306012	391.9954359818	493.8833012561	523.2511306012
220654_at	PPY2	0	69.2956577442	58.2704701898	51.9130871975	138.5913154884	82.4068892282
220672_at	PPP4R4	0	246.9416506281	293.6647679174	69.2956577442	220	329.6275569129
220756_s_at	SLC52A1	0	82.4068892282	73.4161919794	77.7817459305	164.8137784564	82.4068892282
220780_at	PLA2G3	0	195.9977179909	123.470825314	174.6141157165	220	293.6647679174
220786_s_at	SLC38A4	0	130.8127826503	61.735412657	110	207.65234879	146.8323839587
220820_at	---	0	195.9977179909	77.7817459305	184.9972113558	195.9977179909	246.9416506281
220828_s_at	FLJ11292	0	87.3070578583	329.6275569129	130.8127826503	46.249302839	55
220900_at	OTTHUMG00000162817 /// RP11-549J18.1	0	65.4063913251	69.2956577442	65.4063913251	174.6141157165	61.735412657
220906_at	---	0	311.1269837221	369.9944227116	233.081880759	293.6647679174	622.2539674442
220942_x_at	FAM162A	0.25	1318.5102276515	1396.912925732	1108.7305239075	1479.9776908465	2959.9553816931
220948_s_at	ATP1A1	0.21875	1479.9776908465	1760	1318.5102276515	1396.912925732	2959.9553816931
221011_s_at	LBH	0.5	698.456462866	739.9888454233	739.9888454233	659.2551138257	3135.963487854
221022_s_at	PMFBP1	0	138.5913154884	329.6275569129	58.2704701898	116.5409403795	174.6141157165
221076_at	PELO	0	116.5409403795	246.9416506281	103.826174395	123.470825314	69.2956577442
221129_at	FAM215A	0	138.5913154884	415.3046975799	103.826174395	58.2704701898	184.9972113558
221139_s_at	CSAD	0	415.3046975799	369.9944227116	415.3046975799	415.3046975799	391.9954359818
221185_s_at	IQCG	0	391.9954359818	369.9944227116	440	293.6647679174	440
221215_s_at	RIPK4	0.125	195.9977179909	130.8127826503	261.6255653006	138.5913154884	880
221308_at	FRS2	0	277.1826309769	293.6647679174	261.6255653006	174.6141157165	349.228231433
221552_at	ABHD6	0.125	587.3295358348	659.2551138257	440	587.3295358348	1396.912925732
221606_s_at	HMGN5	0.125	155.563491861	174.6141157165	77.7817459305	146.8323839587	659.2551138257
221679_s_at	ABHD6	0.125	415.3046975799	466.1637615181	293.6647679174	391.9954359818	739.9888454233
221691_x_at	NPM1	0.21875	3322.4375806396	4186.0090448096	2489.0158697767	3322.4375806396	3322.4375806396
221703_at	BRIP1	0.125	523.2511306012	830.6093951599	440	587.3295358348	415.3046975799
221854_at	PKP1	0	65.4063913251	58.2704701898	69.2956577442	65.4063913251	116.5409403795
221923_s_at	NPM1	0.21875	2349.3181433393	2793.825851464	1661.2187903198	2349.3181433393	3322.4375806396
221928_at	ACACB	0.125	155.563491861	87.3070578583	233.081880759	103.826174395	493.8833012561
222025_s_at	OPLAH	0	195.9977179909	195.9977179909	220	174.6141157165	440
222067_x_at	HIST1H2BD	0.125	622.2539674442	1046.5022612024	659.2551138257	587.3295358348	523.2511306012
222209_s_at	TMEM135	0.125	698.456462866	932.3275230362	493.8833012561	587.3295358348	932.3275230362
222254_at	COX6CP2 /// COX6CP2	0	184.9972113558	195.9977179909	184.9972113558	58.2704701898	261.6255653006
222312_s_at	OTTHUMG00000170856 /// RP11-33E12.2	0	220	138.5913154884	233.081880759	195.9977179909	391.9954359818
222340_at	---	0	195.9977179909	174.6141157165	233.081880759	97.9988589954	220
222379_at	KCNE4	0	233.081880759	277.1826309769	207.65234879	97.9988589954	466.1637615181
43427_at	ACACB	0.125	311.1269837221	293.6647679174	349.228231433	155.563491861	587.3295358348
45288_at	ABHD6	0.125	415.3046975799	415.3046975799	293.6647679174	493.8833012561	1174.6590716696
49452_at	ACACB	0.125	440	415.3046975799	493.8833012561	164.8137784564	698.456462866
57588_at	SLC24A3	0.125	184.9972113558	77.7817459305	184.9972113558	174.6141157165	493.8833012561
61734_at	RCN3	0.125	349.228231433	349.228231433	349.228231433	103.826174395	739.9888454233
AFFX-r2-Hs18SrRNA-M_x_at	---	0	155.563491861	220	87.3070578583	116.5409403795	277.1826309769
