# Supplementary material for: A short treatise concerning a musical approach for the interpretation of gene expression data
Source: Sci Rep. 2015 Oct 16;5:15281. doi: 10.1038/srep15281 (PMC4607888; doi:10.1038/srep15281)
Supplement: Supplementary Data [file srep15281-s3.zip › GEMusicAR.r]

# GEMusicAR
# Version 1.6.1
# Friday, September 11, 2015
 
# This R script transforms DNA microarray data into music files
# as described in reference [1].
# The following files will be generated:
# 1) Audio files (.wav).
# 2) Text files (.txt) that can be transformed into sounds by 
#	the PERL script ArrayMusic.pl .
# 3) TeX template files (.tex) for the generation of music scores.

# Usage:
# 1.	Install R on your Windows system
#		(e.g. from http://cran.r-project.org). 
# 1.1.	Optionally install RStudio (http://www.rstudio.com/ide) 
# 2.  	Start R and install the required packages from the 
#		Bioconductor homepage:

# 			source("http://bioconductor.org/biocLite.R")
# 			biocLite("affy")
# 			biocLite("limma")
# 			biocLite("genefilter")
#			biocLite("GEOquery")
#			biocLite("oligo")
# 			biocLite("hgu133a.db")

#			biocLite("huex10stprobeset.db")
#			biocLITE("pd.huex.1.0.st.v2")

#	These packages are required for the analysis of Affymetrix 
#	HG_U133A and Human_Exon1.0ST microarrays. For other arrays
#	the corresponding packages have to be installed.

# 3.	Install the audio package

#			install.packages("audio") 

# 4.	Create a new R project and run part A of this GEMusicAR 
#		script (lines 1-1100) in your R console. Part A contains 
#		the required functions and model data.
#		Part B includes examples for the usage of the functions.
#		The script can be used for automatic download of .cel files
#		from the Gene Expression Omnibus (GEO) dataset GSE1824 [2]. 
#		The script uses the MAS5 algorithm for primary analysis of the 
#		files and the script generates diverse melodies as described 
#		in reference [1] (and additional melodies based on additional 
#		models). 
#		The script can also be used for automatic download of 
#		individual .cel	files from the Gene Expression Omnibus
#		database. The example .cel files from Human_Exon_1.0ST arrays
#		are from references [3] and [4]. In this case, the script
#		uses the RMA algorithm for primary analysis of the files.
#		The script can also be used for the generation of music files
#		on the basis of pre-processed data (e.g. exported files from
#		the Affymetrix Expression Console. These data have to be placed
#		in the "GEMusicAR TXT Input" directory. 

#		Running part B of the script will produce a series of directories,
#		.txt files, .tex files, and .wav files in the GEMusicAR directory. 
#		Each .txt file will contain the necessary information for 
#		generating a single melody as described in reference [1]. Each 
#		.tex file contains the information for printing music scores from 
#		the data. The generated audio (.wav) files can be directly played 
#		or manipulated with appropriate audio software. For generation of 
#		stereo version, the usage of Acid Xpress (Sony Creative Software
#		Inc., Mittleton, WI; http://www.acidplanet.com/downloads/xpress/)
#		is suggested.

# 5.	For generation of music scores, install a TeX/LaTeX system
#		(e.g. MiKTeX; http://miktex.org/2.9/setup) and an TeX writing
#		environment (e.g. TeXstudie; http://texstudio.sourceforge.net/).
#		Load the generated .tex files and build the scores. 

# 7. 	For manual transformation of .txt files into audio files, 
#		install a PERL compiler on your system (e.g. ActivePerl;
#		http://www.activestate.com/activeperl/downloads),
#		safe the ArrayMusic.pl PERL script from the Supplementary Material 
#		from reference [1] in the PERL directory and 
#		execute the PERL script for each individual .txt file.

# References:
# [1]	Staege MS (2015) A short treatise concerning a musical approach 
# 			for the interpretation of gene expression data (submitted).
# [2]	Staege MS, Hutter C, Neumann I, Foja S, Hattenhorst UE, Hansen G, 
#			Afar D, Burdach S (2015) DNA microarrays reveal relationship of
#			Ewing family tumors to both endothelial and fetal neural creast-
#			derived cells and define novel targets. Cancer Res. 64:8213-21.
# [3]	Kewitz S, Staege MS (2013) Expression and Regulation of the 
#			Endogenous Retrovirus 3 in Hodgkin's Lymphoma Cells. 
#			Front Oncol. 3:179.
# [4]	Nikitin PA, Yan CM, Forte E, Bocedi A, Tourigny JP, White RE, 
#			Allday MJ, Patel A, Dave SS, Kim W, Hu K, Guo J, Tainter D,
#			Rusyn E, Luftig MA (2010) An ATM/Chk2-mediated DNA damage-
#			responsive signaling pathway suppresses Epstein-Barr virus 
#			transformation of primary human B cells. 
#			Cell Host Microbe. 8:510-22.

#-------------------------------------------------------------------------
# Part A (functions and model data)
#-------------------------------------------------------------------------
# load libraries
library(affy)
library(limma)
library(genefilter)
library(hgu133a.db)
library(GEOquery)
library(audio)
library(oligo)
library(huex10stprobeset.db)
library(pd.huex.1.0.st.v2)

# GEMusicA function
GEMusicA<-function(notes,signals){
# calculate frequencies
	print(paste("calculate frequencies for",nrow(signals),"probe sets"))
	cnames<-colnames(signals)
	signals<-data.frame(cbind(signals,NA,NA,NA))
	colnames(signals)<-c(cnames,"Med","Variability","counter")
	cnames<-colnames(signals)
	signals$Med<-apply(signals,1,median,na.rm=TRUE)
	co<-ncol(signals)
	sigmax<-apply(signals,2,max)
	for(k in 1:co){
		signals[,k]<-ceiling((signals[,k]/sigmax[k]*numkeys))
	}
	signals<-data.frame((((2^((signals-1)/tonesteps)*minfreq)*(signals>0))
	+(minfreq*(signals<1))))
	colnames(signals)<-cnames
	    
# select probe sets with highest variability
	print(paste("select",notes,"probe sets with highest variability"))
	ro<-nrow(signals)
	co<-ncol(signals)-3
	s1<-data.frame(signals)
	s1$Med<-NULL
	signals$Variability<-apply(s1,1,var,na.rm=TRUE)
	signals[,"counter"]<-1:nrow(signals)
	signals<-signals[order(signals[,"Variability"]),]
	selection<-tail(signals,(notes+1))
	maxvar<-selection[nrow(selection),"Variability"]
	minvar<-selection[1,"Variability"]
	selection<-tail(signals,notes)
	selection<-selection[order(selection[,"Med"],selection[,
		"counter"]),]
	  
# calculate durations
	print(paste("calculate duration of",notes,"tones"))
	sy<-log2(mindur)+1
	st<-(maxvar-minvar)/sy
	ndots<-maxNdots+1
	mdots<-maxNdots-1
	st3<-st/ndots
	selection<-data.frame(cbind(selection,0,0,0,0,0))
	colnames(selection)<-c(cnames,"val","dot","dot2","dot3","Duration")
	selection$val<-2^((ceiling(((selection$Variability)-minvar)/st))-1)
	selection$dot<-(((((ceiling((selection$Variability-minvar)/st3))))
		+mdots)/ndots)==(ceiling((((((ceiling((selection$Variability-
		minvar)/st3)))+mdots)/ndots))))
	selection$dot2<-(((((ceiling((selection$Variability-minvar)/
		st3))))+(mdots-1))/ndots)==(ceiling((((((ceiling(
		(selection$Variability-minvar)/st3)))+(mdots-1))/ndots))))
	selection$dot3<-(((((ceiling((selection$Variability-minvar)/st3))))
		+(mdots-2))/ndots)==(ceiling((((((ceiling((selection$Variability-
		minvar)/st3)))+(mdots-2))/ndots))))
	if(maxNdots==0){
		selection$dot<-0
		selection$dot2<-0
		selection$dot3<-0
	}
	if(maxNdots==1){
			selection$dot2<-0
			selection$dot3<-0
	}
	if(maxNdots==2){
		selection$dot3<-0
	}
	selection$Duration<-(selection$val+(0.5*selection$val*selection$dot)+
		(0.75*selection$val*selection$dot2)+0.875*selection$val*
		selection$dot3)/mindur
	selection
}

# Generation of .txt files, .tex files and .wav files 
#	(N probe sets)
GenerateNtones<-function(Dataset,N,PSfilter=""){
	vals<-GEMusicA(notes=N,signals=signalslog2)
	colnames(vals)[ncol(signalslog2)+1]<-samp[length(samp)]
	setwd(HostDir)
	setwd(paste("GEMusicAR/",Dataset,"Results",sep=""))
	write.csv(vals,file=paste(Dataset,N,PSfilter,".txt",sep=""),quote=F)
	template<-data.frame(nrow=nrow(vals),ncol=2)
	nrowtex=nrow(vals)+11
	textemplate<-data.frame(nrow=nrowtex,ncol=2)
	textemplate2voices<-data.frame(nrow=nrowtex,ncol=2)
	ro<-nrow(vals)
	co<-ncol(signalslog2)+1
	for(k in 1:co){
		mel<-NULL
		print(paste("generating 4 files for",colnames(vals)[k])) 
		for (i in 1:ro) {
			template[i,1]<-vals[i,k]
			template[i,2]<-vals[i,"Duration"]
			if(i/5==round(i/5)){
				bar<-paste("\\","bar",sep="")
			} else {
				bar<-""
			}
			if(symbulFT[paste("",vals[i,"Duration"]/TeXscalefactor,
				sep="")]=="T"){
				sul<-symbul[paste("",round(vals[i,k],1),sep="")]
				sulmed<-symbul[paste("",round(vals[i,ncol(signalslog2)+1],
				1),sep="")]
			} else {
				sul<-""
				sulmed<-""
			}
			if(symbd[paste("",vals[i,"Duration"]/TeXscalefactor,sep="")]!=""){
				sbd<-paste(symbd[paste("",vals[i,"Duration"]/
					TeXscalefactor,sep="")],"{",symbh[paste("",
					round(vals[i,k],1),sep="")],"}\\",sep="")
				sbdmed<-paste(symbd[paste("",vals[i,"Duration"]/
					TeXscalefactor,sep="")],"{",symbh[paste("",round(vals[i,
					ncol(signalslog2)+1],1),sep="")],"}\\",sep="")
			} else {
				sbd<-""
				sbdmed<-""
			}
			textemplate[i+8,1]<-paste("\\",symbfont[paste("",vals[i,"Duration"]/
				TeXscalefactor,sep="")],"\\transpose=",transp[paste("",
				round(vals[i,k],1),sep="")],"\\",sbd,symbl[paste("",
				vals[i,"Duration"]/TeXscalefactor,sep="")],sul,"{",symbh[paste("",
				round(vals[i,k],1),sep="")],"}\\en",bar,sep="")
			textemplate2voices[i+8,1]<-paste("\\",symbfont[paste("",vals[i,
				"Duration"]/TeXscalefactor,sep="")],"\\transpose=",transp[paste("",
				round(vals[i,ncol(signalslog2)+1],1),sep="")],"\\",sbdmed,
				symbl[paste("",vals[i,"Duration"]/TeXscalefactor,sep="")],sulmed,
				"{",symbh[paste("",round(vals[i,ncol(signalslog2)+1],1),sep="")],
				"}&\\transpose=",transp[paste("",round(vals[i,k],1),sep="")],"\\",
				sbd,symbl[paste("",vals[i,"Duration"]/TeXscalefactor,sep="")],
				sul,"{",symbh[paste("",round(vals[i,k],1),sep="")],"}\\en",
				bar,sep="")
			tone=sin(pi*template[i,1]*seq(0,4*template[i,2],
				length.out=(44100*template[i,2])))
			mel<-c(mel,tone)
		}
		mel<-mel*vol
		mel[mel < -1] <- -1
		mel[mel > 1] <- 1
		textemplate[1,1]<-"\\documentclass{scrbook}"
		textemplate[2,1]<-"\\usepackage{musixtex}"
		textemplate[3,1]<-"\\begin{document}"
		textemplate[4,1]<-"Accidentals only apply to the immediate note\\\\"
		textemplate[5,1]<-paste(colnames(vals)[k],"\\\\\\\\",sep="")
		textemplate[6,1]<-"\\begin{music}"
		textemplate[7,1]<-"\\instrumentnumber1"
		textemplate[8,1]<-"\\startpiece"
		textemplate[nrowtex-2,1]<-"\\endpiece"
		textemplate[nrowtex-1,1]<-"\\end{music}"
		textemplate[nrowtex,1]<-"\\end{document}"
		textemplate[,2]<-NULL
		textemplate2voices[1,1]<-"\\documentclass{scrbook}"
		textemplate2voices[2,1]<-"\\usepackage{musixtex}"
		textemplate2voices[3,1]<-"\\begin{document}"
		textemplate2voices[4,1]<-paste("Accidentals only apply to the immediate note\\\\",
			colnames(vals)[k],"\\\\\\\\",sep="")
		textemplate2voices[5,1]<-"\\begin{music}"
		textemplate2voices[6,1]<-"\\instrumentnumber2\\interstaff{30}"
		textemplate2voices[7,1]<-"\\setname1{Median}"
		textemplate2voices[8,1]<-"\\startpiece"
		textemplate2voices[nrowtex-2,1]<-"\\endpiece"
		textemplate2voices[nrowtex-1,1]<-"\\end{music}"
		textemplate2voices[nrowtex,1]<-"\\end{document}"
		textemplate2voices[,2]<-NULL
		write.table(template,file=paste(colnames(vals)[k],
			PSfilter,N,".txt",sep=""),row.names=FALSE,
			col.names=FALSE,sep="\t")
		write.table(textemplate,file=paste(colnames(vals)[k],
			PSfilter,N,"TeX.tex",sep=""),row.names=FALSE,
			col.names=FALSE,quote=FALSE)
		write.table(textemplate2voices,file=paste(colnames(vals)[k],
			PSfilter,N,"stTeX.tex",sep=""),row.names=FALSE,
			col.names=FALSE,quote=FALSE)
		aud<-audioSample(mel,rate=44100,bits=16)
		save.wave(aud,paste(colnames(vals)[k],PSfilter,N,".wav",sep=""))
	}
	setwd(HostDir)
}

# Generation of .txt files, .tex files, and .wav files 
#	(based on a list of pre-filtered probe sets)
GeneratePrefiltered<-function(Dataset,filteredPS){
	setwd(HostDir)
	setwd(paste("GEMusicAR/GEMusicAR Filter",sep=""))
	PSlistprim<-read.table(file=filteredPS)
	PSlistpost<-matrix(unlist(PSlistprim),ncol=(ncol(PSlistprim)))
	ID<-rownames(signalslog2)
	psnames<-cbind(signalslog2,0)
	colnames(psnames)<-c(colnames(signalslog2),"ps")
	ro<-nrow(psnames)
	for (i in 1:ro){
		psnames[i,"ps"]<-ID[i]
	}
	counter<-0
	rnames<-NULL
	prefiltered<-matrix(nrow=length(PSlistpost),ncol=ncol(signalslog2))
	colnames(prefiltered)<-colnames(signalslog2)
	ro<-nrow(psnames)
	co<-ncol(signalslog2)
	for (i in 1:ro){
		if (psnames[i,"ps"] %in% PSlistpost){
			counter<-counter+1
			for(k in 1:co){
				prefiltered[counter,k]<-signalslog2[i,k]
			}
			rnames<-c(rnames, psnames[i,"ps"])
		}
	}
	rownames(prefiltered)<-rnames
	assign("signalslog2",prefiltered,envir=globalenv())
	setwd(HostDir)
}

# Generation of .txt files for ArrayMusic.pl and .wav files 
#	(based on a model melody)
ExtractModel<-function(Dataset,Model){
	Modeldur<-Model$dur
	Modelkeys<-Model$keys
	Modelname<-Model[1,3]
	Metronome<-Model[1,4]
	notes<-length(Modeldur)
	vals<-GEMusicA(notes=notes,signals=signalslog2)
	valsnew<-matrix(ncol=ncol(vals),nrow=nrow(vals))
	beats<-50/Metronome
	colnames(valsnew)<-colnames(vals)
	rownames(valsnew)<-rownames(vals)
	ro<-nrow(valsnew)
	co<-ncol(signalslog2)
	for(i in 1:ro){
		valsnew[i,ncol(signalslog2)+1]<-(((2^((Modelkeys[i]-1)/tonesteps)*
			minfreq)*(Modelkeys[i]>0))+(minfreq*(Modelkeys[i]<1)))
		valsnew[i,"Duration"]<-Modeldur[i]
		for(k in 1:co){
			valsnew[i,k]<-vals[i,k]*valsnew[i,ncol(signalslog2)+1]/
			vals[i,ncol(signalslog2)+1]
		}
	}
	setwd(HostDir)
	setwd(paste("GEMusicAR/",Dataset,"Results",sep=""))
	colnames(valsnew)[ncol(signalslog2)+1]<-samp[length(samp)]
	write.csv(valsnew,file=paste(Dataset,Modelname,".txt",sep=""),quote=F)
	template<-data.frame(nrow=nrow(valsnew),ncol=2)
	nrowtex=nrow(valsnew)+11
	textemplate<-data.frame(nrow=nrowtex,ncol=2)
	textemplate2voices<-data.frame(nrow=nrowtex,ncol=2)
	ro<-nrow(valsnew)
	co<-ncol(signalslog2)+1
	for(k in 1:co){
		mel<-NULL
		print(paste("generating 4 files for",colnames(vals)[k])) 
		for(i in 1:ro){
			template[i,1]<-valsnew[i,k]
			template[i,2]<-valsnew[i,"Duration"]
			if(i/5==round(i/5)){
				bar<-paste("\\","bar",sep="")
			} else {
				bar<-""
			}
			if(paste("",valsnew[i,"Duration"]/TeXscalefactor,sep="")
				%in% c("2.5","1.25","0.625")){
				first<-splits[paste("",valsnew[i,"Duration"]/TeXscalefactor,
					"1",sep="")]
				second<-splits[paste("",valsnew[i,"Duration"]/TeXscalefactor,
					"2",sep="")]
				if(symbulFT[paste("",first,sep="")]=="T"){
					sul<-symbul[paste("",round(valsnew[i,k],1),sep="")]
					sulmed<-symbul[paste("",round(valsnew[i,
						ncol(signalslog2)+1],1),sep="")]
				} else {
					sul<-""
					sulmed<-""
				}
				textemplate[i+8,1]<-paste("\\",symbfont[paste("",first,
					sep="")],"\\","transpose=",
					transp[paste("",round(valsnew[i,k],1),sep="")],"\\itied0{",
					symbh[paste("",round(valsnew[i,k],1),sep="")],"}\\",
					symbl[paste("",first,sep="")],
					sul,"{",symbh[paste("",round(valsnew[i,k],1),sep="")],
					"}\\en\\",symbfont[paste("",second,sep="")],"\\",
					"transpose=",transp[paste("",round(valsnew[i,k],1),
					sep="")],"\\ttie0\\",symbl[paste("",second,sep="")],
					sul,"{",symbh[paste("",round(valsnew[i,k],1),sep="")],
					"}\\en",bar,sep="")
				textemplate2voices[i+8,1]<-paste("\\",symbfont[paste("",first,
					sep="")],"\\transpose=",transp[paste("",round(valsnew[i,
					ncol(signalslog2)+1],1),sep="")],"\\itied1{",
					symbh[paste("",round(valsnew[i,ncol(signalslog2)+1],1),
					sep="")],"}\\",symbl[paste("",first,sep="")],sulmed,"{",
					symbh[paste("",round(valsnew[i,ncol(signalslog2)+1],1),
					sep="")],"}&\\transpose=",transp[paste("",round(valsnew[i,
					k],1),sep="")],"\\itied2{",symbh[paste("",round(valsnew[i,
					k],1),sep="")],"}\\",symbl[paste("",first,sep="")],sul,"{",
					symbh[paste("",round(valsnew[i,k],1),sep="")],"}\\en\\",
					symbfont[paste("",second,sep="")],"\\transpose=",
					transp[paste("",round(valsnew[i,ncol(signalslog2)+1],1),
					sep="")],"\\ttie1\\",symbl[paste("",second,sep="")],
					sulmed,"{",symbh[paste("",round(valsnew[i,
					ncol(signalslog2)+1],1),sep="")],"}&\\transpose=",
					transp[paste("",round(valsnew[i,k],1),sep="")],
					"\\ttie2\\",symbl[paste("",second,sep="")],sul,"{",
					symbh[paste("",round(valsnew[i,k],1),sep="")],"}\\en",
					bar,sep="")
			} else {
				if(symbulFT[paste("",valsnew[i,"Duration"]/TeXscalefactor,
					sep="")]=="T"){
					sul<-symbul[paste("",round(valsnew[i,k],1),sep="")]
					sulmed<-symbul[paste("",round(valsnew[i,
						ncol(signalslog2)+1],1),sep="")]
				} else {
					sul<-""
					sulmed<-""
				}
				if(symbd[paste("",valsnew[i,"Duration"]/TeXscalefactor,
					sep="")]!=""){
					sbd<-paste(symbd[paste("",valsnew[i,"Duration"]/
					TeXscalefactor,sep="")],"{",symbh[paste("",
					round(valsnew[i,k],1),sep="")],"}\\",sep="")
					sbdmed<-paste(symbd[paste("",valsnew[i,"Duration"]/
						TeXscalefactor,sep="")],"{",symbh[paste("",
						round(valsnew[i,ncol(signalslog2)+1],1),sep="")],
						"}\\",sep="")
				} else {
					sbd<-""
					sbdmed<-""
				}
				textemplate[i+8,1]<-paste("\\",symbfont[paste("",valsnew[i,
					"Duration"]/TeXscalefactor,sep="")],"\\","transpose=",
					transp[paste("",round(valsnew[i,k],1),sep="")],"\\",sbd,
					symbl[paste("",valsnew[i,"Duration"]/TeXscalefactor,sep="")],
					sul,"{",symbh[paste("",round(valsnew[i,k],1),sep="")],"}\\en",
					bar,sep="")
				textemplate2voices[i+8,1]<-paste("\\",symbfont[paste("",valsnew[i,
					"Duration"]/TeXscalefactor,sep="")],"\\transpose=",
					transp[paste("",round(valsnew[i,ncol(signalslog2)+1],1),
					sep="")],"\\",sbdmed,symbl[paste("",valsnew[i,"Duration"]/
					TeXscalefactor,sep="")],sulmed,"{",symbh[paste("",
					round(valsnew[i,ncol(signalslog2)+1],1),sep="")],
					"}&\\transpose=",transp[paste("",round(valsnew[i,k],1),
					sep="")],"\\",sbd,symbl[paste("",valsnew[i,"Duration"]/
					TeXscalefactor,sep="")],sul,"{",symbh[paste("",
					round(valsnew[i,k],1),sep="")],"}\\en",bar,sep="")
			}
			tone=sin(pi*template[i,1]*seq(0,4*beats*template[i,2],
				length.out=(44100*beats*template[i,2])))
			mel<-c(mel,tone)
		}
		mel<-mel*vol
		mel[mel < -1] <- -1
		mel[mel > 1] <- 1
		textemplate[1,1]<-"\\documentclass{scrbook}"
		textemplate[2,1]<-"\\usepackage{musixtex}"
		textemplate[3,1]<-"\\begin{document}"
		textemplate[4,1]<-"Accidentals only apply to the immediate note\\\\"
		textemplate[5,1]<-paste(colnames(vals)[k],"\\\\\\\\",sep="")
		textemplate[6,1]<-"\\begin{music}"
		textemplate[7,1]<-"\\instrumentnumber1"
		textemplate[8,1]<-"\\startpiece"
		textemplate[nrowtex-2,1]<-"\\endpiece"
		textemplate[nrowtex-1,1]<-"\\end{music}"
		textemplate[nrowtex,1]<-"\\end{document}"
		textemplate[,2]<-NULL
		textemplate2voices[1,1]<-"\\documentclass{scrbook}"
		textemplate2voices[2,1]<-"\\usepackage{musixtex}"
		textemplate2voices[3,1]<-"\\begin{document}"
		textemplate2voices[4,1]<-paste("Accidentals only apply to the immediate note\\\\",
			colnames(vals)[k],"\\\\\\\\",sep="")
		textemplate2voices[5,1]<-"\\begin{music}"
		textemplate2voices[6,1]<-"\\instrumentnumber2\\interstaff{30}"
		textemplate2voices[7,1]<-"\\setname1{Median}"
		textemplate2voices[8,1]<-"\\startpiece"
		textemplate2voices[nrowtex-2,1]<-"\\endpiece"
		textemplate2voices[nrowtex-1,1]<-"\\end{music}"
		textemplate2voices[nrowtex,1]<-"\\end{document}"
		textemplate2voices[,2]<-NULL
		write.table(template, file=paste(colnames(valsnew)[k],
			Modelname,".txt",sep=""),row.names=FALSE,col.names=FALSE,sep="\t")
		write.table(textemplate,file=paste(colnames(valsnew)[k],
			Modelname,"TeX.tex",sep=""),row.names=FALSE,
			col.names=FALSE,quote=FALSE)
		write.table(textemplate2voices,file=paste(colnames(vals)[k],Modelname,
			"stTeX.tex",sep=""),row.names=FALSE,col.names=FALSE,quote=FALSE)
		aud<-audioSample(mel,rate=44100,bits=16)
		save.wave(aud,paste(colnames(valsnew)[k],Modelname,".wav",sep=""))
	}
	setwd(HostDir)
}

# Preparation of data based on a .txt file with pre-processed data
preproc<-function(file){
	setwd(HostDir)
	setwd("GEMusicAR")
	setwd("GEMusicAR TXT Input")
	signalsprim<-read.csv(file=file, row.names=1)
	signalspost<-matrix(unlist(signalsprim), ncol=(ncol(signalsprim)))
	colnames(signalspost)<-c(colnames(signalsprim))
	rownames(signalspost)<-c(rownames(signalsprim))
	assign("signalslog2",signalspost,envir=globalenv())
	setwd(HostDir)
}

processed_data<-function(Dataset,N,newnames=FALSE){
	setwd(HostDir)
	setwd("GEMusicAR")
	subdout<-paste(Dataset,"Results",sep="")
	dir.create(subdout,showWarnings = FALSE)
	preproc(paste(Dataset,".txt",sep=""))
	if(newnames==TRUE){
		signalslog2<-replacenames(signalslog2,samp)
	}
	colnames(signalslog2)<-gsub("[[:punct:]]"," ",colnames(signalslog2))
	GenerateNtones(Dataset=Dataset,N=N)
	setwd(HostDir)
}

# Transformation table for frequencies
symbh<-c("1.7"="A","1.8"="^A","1.9"="B","2.0"="C","2.2"="^C","2.3"="D",
	"2.4"="^D-35","2.6"="E","2.7"="F","2.9"="^F","3.1"="G","3.2"="^G",
	"3.4"="A","3.6"="^A","3.9"="B","4.1"="C","4.3"="^C",
	"4.6"="D","4.9"="^D","5.2"="E","5.5"="F","5.8"="^F","6.1"="G",
	"6.5"="^G","6.9"="A","7.3"="^A","7.7"="B","8.2"="C","8.7"="^C",
	"9.2"="D","9.7"="^D","10.3"="E","10.9"="F","11.6"="^F","12.2"="G",
	"13"="^G","13.7"="A","13.8"="A","14.6"="^A","15.4"="B","16.4"="C",
	"17.3"="^C","18.4"="D","19.4"="^D","20.6"="E","21.8"="F",
	"23.1"="^F","24.5"="G","26"="^G","27.5"="A","29.1"="^A",
	"30.9"="B","32.7"="C","34.6"="^C","36.7"="D","38.9"="^D",
	"41.2"="E","43.7"="F","46.2"="^F","49"="G","51.9"="^G","55"="A",
	"58.3"="^A","61.7"="B","65.4"="C","69.3"="^C","73.4"="D",
	"77.8"="^D","82.4"="E","87.3"="F","92.5"="^F","98"="G",
	"103.8"="^G","110"="A","116.5"="^A","123.5"="B","130.8"="C",
	"138.6"="^C","146.8"="D","155.6"="^D","164.8"="E","174.6"="F",
	"185"="^F","196"="G","207.7"="^G","220"="a","233.1"="^a",
	"246.9"="b","261.6"="c","277.2"="^c","293.7"="d","311.1"="^d",
	"329.6"="e","349.2"="f","370"="^f","392"="g","415.3"="^g",
	"440"="a","466.2"="^a","493.9"="b","523.3"="c","554.4"="^c",
	"587.3"="d","622.3"="^d","659.3"="e","698.5"="f","740"="^f",
	"784"="g","830.6"="^g","880"="a","932.3"="^a","987.8"="b",
	"1046.5"="c","1108.7"="^c","1174.7"="d","1244.5"="^d",
	"1318.5"="e","1396.9"="f","1480"="^f","1568"="g","1661.2"="^g",
	"1760"="a","1864.7"="^a","1975.5"="b","2093"="c","2217.5"="^c",
	"2349.3"="d","2489"="^d","2637"="e","2793.8"="f","2960"="^f",
	"3136"="g","3322.4"="^g","3520"="a","3729.3"="^a","3951.1"="b",
	"4186"="c","4434.9"="^c","4698.6"="d","4978"="^d","5274"="e",
	"5587.7"="f","5919.9"="^f","6271.9"="g","6644.9"="^g","7040"="a",
	"7458.6"="^a","7902.1"="b","8372"="c","8869.8"="^c",
	"9397.3"="d","9956.1"="^d","10548.1"="e","11175.3"="f",
	"11839.8"="^f","12543.9"="g","13289.8"="^g","14080"="a")

transp<-c("1.7"="-35","1.8"="-35","1.9"="-35","2.0"="-35","2.2"="-35","2.3"="-35",
	"2.4"="-35","2.6"="-35","2.7"="-35","2.9"="-35","3.1"="-35","3.2"="-35",
	"3.4"="-28","3.6"="-28","3.9"="-28","4.1"="-28","4.3"="-28",
	"4.6"="-28","4.9"="-28","5.2"="-28","5.5"="-28","5.8"="-28",
	"6.1"="-28","6.5"="-28","6.9"="-21","7.3"="-21","7.7"="-21",
	"8.2"="-21","8.7"="-21","9.2"="-21","9.7"="-21","10.3"="-21",
	"10.9"="-21","11.6"="-21","12.2"="-21","13"="-21","13.7"="-14","13.8"="-14",
	"14.6"="-14","15.4"="-14","16.4"="-14","17.3"="-14","18.4"="-14",
	"19.4"="-14","20.6"="-14","21.8"="-14","23.1"="-14","24.5"="-14",
	"26"="-14","27.5"="-7","29.1"="-7","30.9"="-7","32.7"="-7",
	"34.6"="-7","36.7"="-7","38.9"="-7","41.2"="-7","43.7"="-7",
	"46.2"="-7","49"="-7","51.9"="-7","55"="0","58.3"="0","61.7"="0",
	"65.4"="0","69.3"="0","73.4"="0","77.8"="0","82.4"="0","87.3"="0",
	"92.5"="0","98"="0","103.8"="0","110"="7","116.5"="7","123.5"="7",
	"130.8"="7","138.6"="7","146.8"="7","155.6"="7","164.8"="7",
	"174.6"="7","185"="7","196"="7","207.7"="7","220"="0","233.1"="0",
	"246.9"="0","261.6"="0","277.2"="0","293.7"="0","311.1"="0",
	"329.6"="0","349.2"="0","370"="0","392"="0","415.3"="0","440"="7",
	"466.2"="7","493.9"="7","523.3"="7","554.4"="7","587.3"="7",
	"622.3"="7","659.3"="7","698.5"="7","740"="7","784"="7","830.6"="7",
	"880"="14","932.3"="14","987.8"="14","1046.5"="14","1108.7"="14",
	"1174.7"="14","1244.5"="14","1318.5"="14","1396.9"="14","1480"="14",
	"1568"="14","1661.2"="14","1760"="21","1864.7"="21","1975.5"="21",
	"2093"="21","2217.5"="21","2349.3"="21","2489"="21","2637"="21",
	"2793.8"="21","2960"="21","3136"="21","3322.4"="21","3520"="28",
	"3729.3"="28","3951.1"="28","4186"="28","4434.9"="28","4698.6"="28",
	"4978"="28","5274"="28","5587.7"="28","5919.9"="28","6271.9"="28",
	"6644.9"="28","7040"="35","7458.6"="35","7902.1"="35","8372"="35",
	"8869.8"="35","9397.3"="35","9956.1"="35","10548.1"="35","11175.3"="35",
	"11839.8"="35","12543.9"="35","13289.8"="35","14080"="42")

symbul<-c("1.7"="u","1.8"="u","1.9"="u","2.0"="u","2.2"="u","2.3"="u",
	"2.4"="u","2.6"="u","2.7"="u","2.9"="u","3.1"="u","3.2"="u","3.4"="u",
	"3.6"="u","3.9"="u","4.1"="u","4.3"="u","4.6"="u","4.9"="u","5.2"="u",
	"5.5"="u","5.8"="u","6.1"="u","6.5"="u","6.9"="u","7.3"="u","7.7"="u",
	"8.2"="u","8.7"="u","9.2"="u","9.7"="u","10.3"="u",
	"10.9"="u","11.6"="u","12.2"="u","13"="u","13.7"="u","13.8"="u",
	"14.6"="u","15.4"="u","16.4"="u","17.3"="u","18.4"="u",
	"19.4"="u","20.6"="u","21.8"="u","23.1"="u","24.5"="u",
	"26"="u","27.5"="u","29.1"="u","30.9"="u","32.7"="u",
	"34.6"="u","36.7"="u","38.9"="u","41.2"="u","43.7"="u",
	"46.2"="u","49"="u","51.9"="u","55"="u","58.3"="u","61.7"="u",
	"65.4"="u","69.3"="u","73.4"="u","77.8"="u","82.4"="u","87.3"="u",
	"92.5"="u","98"="u","103.8"="u","110"="u","116.5"="u","123.5"="u",
	"130.8"="u","138.6"="u","146.8"="u","155.6"="u","164.8"="u",
	"174.6"="u","185"="u","196"="u","207.7"="u","220"="u","233.1"="u",
	"246.9"="u","261.6"="u","277.2"="u","293.7"="u","311.1"="u",
	"329.6"="u","349.2"="u","370"="u","392"="u","415.3"="u","440"="l",
	"466.2"="l","493.9"="l","523.3"="l","554.4"="l","587.3"="l",
	"622.3"="l","659.3"="l","698.5"="l","740"="l","784"="l","830.6"="l",
	"880"="l","932.3"="l","987.8"="l","1046.5"="l","1108.7"="l",
	"1174.7"="l","1244.5"="l","1318.5"="l","1396.9"="l","1480"="l",
	"1568"="l","1661.2"="l","1760"="l","1864.7"="l","1975.5"="l",
	"2093"="l","2217.5"="l","2349.3"="l","2489"="l","2637"="l",
	"2793.8"="l","2960"="l","3136"="l","3322.4"="l","3520"="l",
	"3729.3"="l","3951.1"="l","4186"="l","4434.9"="l","4698.6"="l",
	"4978"="l","5274"="l","5587.7"="l","5919.9"="l","6271.9"="l",
	"6644.9"="l","7040"="l","7458.6"="l","7902.1"="l","8372"="l",
	"8869.8"="l","9397.3"="l","9956.1"="l","10548.1"="l","11175.3"="l",
	"11839.8"="l","12543.9"="l","13289.8"="l","14080"="l")
	
# Transformation table for durations
symbl<-c("2"="breve","4"="longa","3"="breve","6"="longa",
	"3.5"="breve","7"="longa","3.75"="breve","7.5"="longa",
	"1"="wh","0.5"="h","0.25"="q","0.125"="c","0.0625"="cc",
	"0.03125"="ccc","0.015625"="cccc","0.0078125"="ccccc","1.5"="wh",
	"0.75"="h","0.375"="q","0.1875"="c","0.09375"="cc",
	"0.046875"="ccc","0.0234375"="cccc","0.01171875"="ccccc",
	"1.75"="wh","0.875"="h","0.4375"="q","0.21875"="c","0.109375"="cc",
	"0.0546875"="ccc","0.02734375"="cccc","0.013671875"="ccccc",
	"1.875"="wh","0.9375"="h","0.46875"="q","0.234375"="c","0.1171875"="cc",
	"0.05859375"="ccc","0.029296875"="cccc","0.014648438"="ccccc")

symbulFT<-c("2"="F","4"="F","3"="F","6"="F","3.5"="F","7"="F",
	"3.75"="F","7.5"="F","1"="F","0.5"="T","0.25"="T","0.125"="T",
	"0.0625"="T","0.03125"="T","0.015625"="T","0.0078125"="T",
	"1.5"="F","0.75"="T","0.375"="T","0.1875"="T","0.09375"="T",
	"0.046875"="T","0.0234375"="T","0.01171875"="T",
	"1.75"="F","0.875"="T","0.4375"="T","0.21875"="T","0.109375"="T",
	"0.0546875"="T","0.02734375"="T","0.013671875"="T","1.875"="F",
	"0.9375"="T","0.46875"="T","0.234375"="T","0.1171875"="T",
	"0.05859375"="T","0.029296875"="T","0.014648438"="T")
	
symbd<-c("2"="","4"="","3"="pt","6"="pt","3.5"="ppt","7"="ppt",
	"3.75"="pppt","7.5"="pppt","1"="","0.5"="","0.25"="","0.125"="","0.0625"="",
	"0.03125"="","0.015625"="","0.0078125"="","1.5"="pt","0.75"="pt",
	"0.375"="pt","0.1875"="pt","0.09375"="pt","0.046875"="pt","0.0234375"="pt",
	"0.01171875"="pt","1.75"="ppt","0.875"="ppt","0.4375"="ppt","0.21875"="ppt",
	"0.109375"="ppt","0.0546875"="ppt","0.02734375"="ppt","0.013671875"="ppt",
	"1.875"="pppt","0.9375"="pppt","0.46875"="pppt","0.234375"="pppt",
	"0.1171875"="pppt","0.05859375"="pppt","0.029296875"="pppt","0.014648438"="pppt")
	
symbfont<-c("2"="NOTEs","4"="NOTEs","3"="NOTEs","6"="NOTEs","3.5"="NOTEs",
	"7"="NOTEs","3.75"="NOTEs","7.5"="NOTEs","1"="NOTEs","0.5"="NOTes",
	"0.25"="NOtes","0.125"="Notes","0.0625"="notes","0.03125"="notes",
	"0.015625"="notes","0.0078125"="notes","1.5"="NOTEs","0.75"="NOTesp",
	"0.375"="NOtesp","0.1875"="Notesp","0.09375"="notesp","0.046875"="notes",
	"0.0234375"="notes","0.01171875"="notes","1.75"="NOTEs","0.875"="NOTEs",
	"0.4375"="NOTes","0.21875"="NOtes","0.109375"="notesp","0.0546875"="notes",
	"0.02734375"="notes","0.013671875"="notes","1.875"="NOTEs","0.9375"="NOTEs",
	"0.46875"="NOTes","0.234375"="NOtes","0.1171875"="notesp","0.05859375"="notes",
	"0.029296875"="notes","0.014648438"="notes")

# Splitting of non-standard length
splits<-c("2.5"=c("2","0.5"),"1.25"=c("1","0.25"),"0.625"=c("0.5","0.125"))

# Download files from GEO data base
LoadGSE<-function(Dataset,Directory="NewExperiment"){
	setwd(HostDir)
	setwd("GEMusicAR")
	CelDir<-paste("Cel Files",Dataset,sep="")
	getGEOSuppFiles(Dataset)
	untar((paste(Dataset,"/",Dataset,"_RAW.tar",sep="")),exdir=CelDir)
	cels<-list.files(CelDir,pattern="[gz]")
	sapply(paste(CelDir,cels,sep="/"),gunzip)
	setwd(HostDir)
}

LoadGSM<-function(Dataset,Directory="NewExperiment"){
	setwd(HostDir)
	setwd("GEMusicAR")
	CelDir<-paste("Cel Files",Directory,sep="")
	dir.create(CelDir,showWarnings=FALSE)
	setwd(CelDir)
	getGEOSuppFiles(Dataset,makeDirectory=FALSE)
	setwd(HostDir)
}

PrepareCels<-function(Directory="NewExperiment"){
	setwd(HostDir)
	setwd("GEMusicAR")
	CelDir<-paste("Cel Files",Directory,sep="")
	cels<-list.files(CelDir,pattern="[gz]")
	sapply(paste(CelDir,cels,sep="/"),gunzip)
	setwd(HostDir)
}

# Apply MAS5 
ProcessCelMAS<-function(Dataset,out=Dataset){
	setwd(HostDir)
	setwd(paste("GEMusicAR/Cel Files",Dataset,sep=""))
	abatch<-ReadAffy()
	eset<-mas5(abatch)
	SI<-log2(exprs(eset))
	setwd(HostDir)
	setwd(paste("GEMusicAR/Signal Intensities",sep=""))
	write.table(SI,paste(out,"SIlog2",sep=""),sep="\t")
	setwd(HostDir)
}

# Apply RMA 
ProcessCelRMA<-function(Dataset,level="core",out=Dataset){
	setwd(HostDir)
	setwd(paste("GEMusicAR/Cel Files",Dataset,sep=""))
	cFiles<-list.celfiles(paste(HostDir,"/GEMusicAR/Cel Files",
		Dataset,sep=""))
	celFiles<-read.celfiles(cFiles)
	SIrma<-rma(celFiles,target=level)
	SI<-(exprs(SIrma))
	setwd(HostDir)
	setwd(paste("GEMusicAR/Signal Intensities",sep=""))
	write.table(SI,paste(out,"SIlog2",sep=""),sep="\t")
	setwd(HostDir)
}

# Modify sample names
replacenames<-function(signalslog2,samp){
	last<-length(samp)-1
	for(i in 1:last){
		colnames(signalslog2)[i]<-samp[i]
	}
	signalslog2
}

# Set parameters
SetPar<-function(minfreq=27.5,tonesteps=12,numkeys=88,
	mindur=8,vol=1,TeXscalefactor=1,maxNdots=2){
# 	minimal frequency
	assign("minfreq",minfreq,envir=globalenv())
# 	number of tone steps per octave
	assign("tonesteps",tonesteps,envir=globalenv())
# 	number of different tone frequencies on the "instrument"
	assign("numkeys",numkeys,envir=globalenv())
# 	1/minimal tone length
	assign("mindur",mindur,envir=globalenv())
#	volume
    assign("vol",vol,envir=globalenv())
#	scale factor for TeX
	assign("TeXscalefactor",TeXscalefactor,envir=globalenv())
#	maximal number of dots
	assign("maxNdots",maxNdots,envir=globalenv())
}

# Load data
LoadSIforGEMusicA<-function(Dataset,newnames=FALSE){
	setwd(HostDir)
	setwd(paste("GEMusicAR",sep=""))
	subdout<-paste(Dataset,"Results",sep="")
	dir.create(subdout,showWarnings = FALSE)
	setwd(HostDir)
	setwd("GEMusicAR/Signal Intensities")
	signalslog2<-read.table(paste(Dataset,"SIlog2",sep=""),sep="\t")
	if(newnames==TRUE){
		signalslog2<-replacenames(signalslog2,samp)
	}
	colnames(signalslog2)<-gsub("[[:punct:]]","",colnames(signalslog2))
	assign("signalslog2",signalslog2,envir=globalenv())
	setwd(HostDir)
}

# Pre-filtered probe sets
EFTvsNB<-c("200715_x_at","200853_at","200951_s_at","200953_s_at","201028_s_at",
	"201029_s_at","201074_at","201075_s_at","201260_s_at","201291_s_at","201292_at",
	"201331_s_at","201397_at","201562_s_at","201563_at","201565_s_at","201566_x_at",
	"201648_at","201666_at","201890_at","201976_s_at","201981_at","201982_s_at",
	"202060_at","202145_at","202419_at","202431_s_at","202503_s_at","202554_s_at",
	"202709_at","202720_at","202746_at","202747_s_at","202758_s_at","202790_at",
	"202870_s_at","203065_s_at","203213_at","203240_at","203304_at","203324_s_at",
	"203418_at","203554_x_at","203625_x_at","203646_at","203757_s_at","203764_at",
	"203790_s_at","203824_at","203832_at","203856_at","203914_x_at","204023_at",
	"204197_s_at","204198_s_at","204201_s_at","204229_at","204230_s_at",
	"204244_s_at","204386_s_at","204393_s_at","204424_s_at","204456_s_at",
	"204457_s_at","204603_at","204686_at","204712_at","204779_s_at","204822_at",
	"204860_s_at","204867_at","204887_s_at","204917_s_at","204951_at","205046_at",
	"205066_s_at","205097_at","205103_at","205131_x_at","205145_s_at","205157_s_at",
	"205176_s_at","205199_at","205227_at","205306_x_at","205307_s_at","205345_at",
	"205375_at","205395_s_at","205440_s_at","205473_at","205478_at","205542_at",
	"205552_s_at","205597_at","205604_at","205694_at","205752_s_at","205827_at",
	"205828_at","205872_x_at","205888_s_at","205932_s_at","205962_at","205990_s_at",
	"206002_at","206025_s_at","206026_s_at","206110_at","206114_at","206149_at",
	"206159_at","206164_at","206231_at","206309_at","206316_s_at","206326_at","206456_at",
	"206481_s_at","206558_at","206565_x_at","206581_at","206626_x_at","206644_at",
	"206645_s_at","206743_s_at","206745_at","206812_at","206866_at","206906_at",
	"206915_at","206935_at","207016_s_at","207059_at","207069_s_at","207118_s_at",
	"207165_at","207172_s_at","207173_x_at","207373_at","207395_at","207397_s_at",
	"207398_at","207400_at","207493_x_at","207563_s_at","207587_at","207666_x_at",
	"207670_at","207675_x_at","207736_s_at","207772_s_at","207869_s_at","207957_s_at",
	"208060_at","208214_at","208237_x_at","208242_at","208262_x_at","208286_x_at",
	"208312_s_at","208334_at","208345_s_at","208465_at","208470_s_at","208510_s_at",
	"208565_at","208771_s_at","208796_s_at","208950_s_at","208951_at","209129_at",
	"209270_at","209294_x_at","209340_at","209628_at","209629_s_at","209655_s_at",
	"209656_s_at","209685_s_at","209714_s_at","209734_at","209752_at","209773_s_at",
	"209791_at","209844_at","209885_at","209979_at","210107_at","210233_at","210237_at",
	"210374_x_at","210375_at","210394_x_at","210475_at","210497_x_at","210673_x_at",
	"210727_at","210770_s_at","210783_x_at","210831_s_at","210911_at","210931_at",
	"210952_at","210956_at","210960_at","210961_s_at","210963_s_at","210964_s_at",
	"211032_at","211042_x_at","211128_at","211138_s_at","211253_x_at","211307_s_at",
	"211419_s_at","211425_x_at","211657_at","211709_s_at","211802_x_at","211953_s_at",
	"211954_s_at","211955_at","212045_at","212097_at","212236_x_at","212278_x_at",
	"212307_s_at","212402_at","212415_at","212501_at","212612_at","212621_at","212713_at",
	"212739_s_at","212909_at","212920_at","213173_at","213385_at","213395_at","213425_at",
	"213524_s_at","213552_at","213589_s_at","213714_at","213793_s_at","213811_x_at",
	"213825_at","213931_at","214028_x_at","214290_s_at","214307_at","214362_at",
	"214444_s_at","214460_at","214498_at","214584_x_at","214604_at","214611_at",
	"214636_at","214730_s_at","214929_s_at","214933_at","215006_at","215043_s_at",
	"215071_s_at","215094_at","215161_at","215300_s_at","215322_at","215365_at",
	"215509_s_at","215510_at","215559_at","215652_at","215695_s_at","215774_s_at",
	"215876_at","215931_s_at","215962_at","216000_at","216052_x_at","216222_s_at",
	"216228_s_at","216471_x_at","216624_s_at","216818_s_at","217013_at","217026_at",
	"217303_s_at","217316_at","217521_at","217549_at","217569_x_at","217647_at",
	"217698_at","218078_s_at","218182_s_at","218280_x_at","218313_s_at","218663_at",
	"218665_at","218782_s_at","218831_s_at","218847_at","218883_s_at","218959_at",
	"219090_at","219102_at","219104_at","219306_at","219343_at","219360_s_at",
	"219427_at","219528_s_at","219555_s_at","219572_at","219597_s_at","219663_s_at",
	"219686_at","219703_at","219766_at","219825_at","219837_s_at","219887_at",
	"219908_at","219918_s_at","219937_at","219976_at","220047_at","220218_at",
	"220227_at","220315_at","220333_at","220362_at","220588_at","220654_at","220672_at",
	"220756_s_at","220780_at","220786_s_at","220820_at","220828_s_at","220900_at",
	"220906_at","220942_x_at","220948_s_at","221011_s_at","221022_s_at","221076_at",
	"221129_at","221139_s_at","221185_s_at","221215_s_at","221308_at","221552_at",
	"221606_s_at","221679_s_at","221691_x_at","221703_at","221854_at","221923_s_at",
	"221928_at","222025_s_at","222067_x_at","222209_s_at","222254_at","222312_s_at",
	"222340_at","222379_at","43427_at","45288_at","49452_at","57588_at","61734_at",
	"AFFX-r2-Hs18SrRNA-M_x_at")
	
# Model melody data
# Song of Joy (L. v. Beethoven, Symphony No.9; source: transcription 
# for piano solo by F. Liszt, Kalmus K09228 edition, Belwin Mills 
# Publishing Corp., Miami, FL, USA, page 196, bars 5-20).
SoJ<-data.frame(
	dur=c(1,1,1,1,1,1,1,1,1,1,1,1,1.5,0.5,2,1,1,1,1,1,1,1,1,1,1,
		1,1,1.5,0.5,2,1,1,1,1,1,0.5,0.5,1,1,1,0.5,0.5,1,1,1,1,1,2,1,
		1,1,1,1,1,0.5,0.5,1,1,1,1,1.5,0.5,2),
	keys<-c(34,34,35,37,37,35,34,32,30,30,32,34,34,32,32,34,34,
		35,37,37,35,34,32,30,30,32,34,32,30,30,32,32,34,30,32,34,35,
		34,30,32,34,35,34,32,30,32,25,34,34,35,37,37,35,34,35,32,30,
		30,32,34,32,30,30),
	Name="SoJ",
	Metro=100)
   
# Ride of the Valkyries (R. Wagner, Die Walküre; source: trombone 
# part of the Philharmonia pocket score edition No. 123, Wiener 
# Philharmonischer Verlag, Vienna, Austria, pages 25-34, bars 58-75)
Valkyries<-data.frame(
	dur=c(0.5,0.75,0.25,0.5,1.5,1.5,0.75,0.25,0.5,1.5,1.5,0.75,
		0.25,0.5,1.5,1.5,0.75,0.25,0.5,2.5,0.5,0.75,0.25,0.5,1.5,
		1.5,0.75,0.25,0.5,1.5,1.5,0.75,0.25,0.5,1.5,1.5,0.75,0.25,
		0.5,2.5,0.5,0.75,0.25,0.5,2.5,0.5,0.75,0.25,0.5,2.5,0.5,
		0.75,0.25,0.5,1.5,1.5,0.75,0.25,0.5,2.5,0.5,0.75,0.25,0.5,
		2.5,0.5,0.75,0.25,0.5,2.5,0.5,0.75,0.25,0.5,1.5,1.5,0.75,
		0.25,0.5,0.75,0.25,0.5,0.75,0.25,0.5,4),
	keys=c(22,27,22,27,31,27,31,27,31,34,31,34,31,34,38,26,31,
		26,31,34,26,31,26,31,34,31,34,31,34,38,34,38,34,38,41,29,
		34,29,34,38,22,24,20,24,27,34,36,32,36,39,34,24,20,24,29,
		22,27,22,27,31,22,24,20,24,27,34,36,32,36,39,22,24,20,
		24,29,22,27,22,27,31,27,31,34,31,34,39),
	Name="Valkyrie",
	Metro=100)

# Landmann (R. Schumann, Fröhlicher Landmann, von der Arbeit 
# zurückkehrend; source: Robert Schumann's Werke, Serie VII, 
# No. 67, 43 Clavierstücke für die Jugend (Clara Schumann, Ed.),
# 1887, Breitkopf & Härtel, Leipzig, Germany, page 8)
Landmann<-data.frame(
	dur=c(0.5,1.5,0.5,1.5,0.5,0.5,0.5,0.5,0.5,1.5,0.5,0.5,
		0.5,0.5,0.5,0.5,0.5,0.5,0.5,1,1,1.5,0.5,1.5,0.5,1.5,0.5,
		0.5,0.5,0.5,0.5,1.5,0.5,0.5,0.5,0.5,0.5,0.5,0.5,0.5,0.5,
		1,1,1.5,0.5,1.5,0.5,1.5,0.5,0.5,0.5,0.5,0.5,1.5,0.5,1.5,0.5,
		1.5,0.5,0.5,0.5,0.5,0.5,1.5,0.5,0.5,0.5,0.5,0.5,0.5,0.5,0.5,
		0.5,1,1,1.5,0.5,1.5,0.5,1.5,0.5,0.5,0.5,0.5,0.5,1.5,0.5,1.5,
		0.5,1.5,0.5,0.5,0.5,0.5,0.5,1.5,0.5,0.5,0.5,0.5,0.5,0.5,0.5,
		0.5,0.5,1,1,1.5),
	keys=c(16,21,25,28,21,26,30,33,30,28,25,26,23,16,26,25,21,
		16,25,20,18,16,16,21,25,28,21,26,30,33,30,28,25,26,23,16,
		26,25,21,16,25,20,18,16,16,23,21,20,16,23,21,20,18,20,16,
		21,25,28,21,26,30,33,30,28,25,26,23,16,26,25,21,16,25,20,18,
		21,16,23,21,20,16,23,21,20,18,20,16,21,25,28,21,26,30,33,30,
		28,25,26,23,16,26,25,21,16,25,20,18,21),
	Name="Landmann",
	Metro=100)
			
# Choral No. 1. (Joseph Klug, Geistliche Lieder, Wittenberg, 1535; 
# source: Choralbuch für den Consistorialbezirk Cassel, 2nd Edition 
# 1897, E. Röttger, Kassel, Germany, page 30).
Choral1<-data.frame(
	dur=c(1,1,1,1,1,1,1,2,2,1,1,1,1,2,3,1,1,1,1,1,1,1,2,2,1,1,
		1,1,2,3,1,1,1,1,1,1,1,3,1,1,1,1,1,1,1,2,2,1,1,1,1,2,4),
	keys=c(35,35,39,37,35,37,37,39,35,39,40,42,39,37,35,35,35,
		39,37,35,37,37,39,35,39,40,42,39,37,35,39,39,37,35,34,35,
		32,30,30,35,35,35,30,35,37,39,35,39,40,42,39,37,35),
	Name="ChoralNo1",
	Metro=120)

# Choral No. 2. (Medieval melody; source: Choralbuch für den 
# Consistorialbezirk Cassel, 2nd Edition 1897, E. Röttger, Kassel, 
# Germany, page 11).
Choral2<-data.frame(
	dur=c(2,1,1,1,1,2,1,1,1,1,1,1,1.5,0.5,1,1,1,1,1,1,2,1,1,1,
		1,1,1,1,2,1,2,4,1,1,1,1,1,1,1.5,0.5,1,1,1,1,1,1,2,1,1,1,1,
		1,1,1.5,0.5,1,1,1,1,1,1,1,2,1,2,4,2,1,1,1,1,2,2,1,1,1,1,2,
		2,1,1,1,1,1.5,0.5,1,1,1,1,1,1,2,1,1,1,1,1,1,1,2,1,2,4),
	keys<-c(37,35,37,40,42,37,37,35,37,33,32,33,30,30,35,35,
		30,28,33,35,37,37,35,37,33,32,33,30,32,29,30,30,37,37,35,
		37,40,42,37,37,37,35,37,33,32,33,30,35,35,30,28,33,35,37,
		37,37,35,37,33,32,33,30,32,29,30,30,37,35,33,35,38,37,
		40,37,40,37,35,33,37,33,30,32,33,30,30,35,35,30,28,33,
		35,37,37,35,37,33,32,33,30,32,29,30,30),
	Name="ChoralNo2",
	Metro=120)

# Melody (source: original).
Melody<-data.frame(
	dur=c(1.5,0.5,1,1,1.5,0.5,0.5,0.5,1,1.5,0.5,0.5,0.5,1,1.5,
		0.5,0.5,0.5,1,1.5,0.5,1,1,1.5,0.5,1,1,0.5,0.5,3,1.5,0.5,1,
		1,1.5,0.5,1,1,1.5,0.5,0.5,0.5,1,1.5,0.5,0.5,0.5,1,2,1,1,
		2,1,1,1.5,0.5,1,1,0.5,0.5,3),
	keys<-c(16,23,16,18,16,23,22,20,28,28,16,16,20,22,21,24,
		19,20,21,21,18,20,21,18,16,20,24,22,16,21,22,20,24,16,
		23,16,20,18,28,16,24,17,20,16,23,22,20,28,23,24,21,20,
		21,22,18,16,20,24,22,16,21),
	Name="Melody",
	Metro=120)
			
# Chromatic scale.
ChromoScale1<-data.frame(
	dur=c(rep(1,25)),
	keys=c(25:49),
	Name="ChromaticScale",
	Metro=60)

# Chromatic scale 2. 
ChromoScale2<-data.frame(
	dur=c(1.5,0.75,0.375,0.1875,0.09375,0.046875,
		0.0234375,0.01171875,1.75,0.875,0.4375,0.21875,0.109375,
		0.0546875,0.02734375,0.013671875,rep(c(1,0.5,0.25,0.125,0.0625,
		0.03125,0.015625,0.0078125,1.5,0.75,0.375,0.1875,0.09375,
		0.046875,0.0234375,0.01171875,1.75,0.875,0.4375,0.21875,0.109375,
		0.0546875,0.02734375,0.013671875),3)),
	keys=c(1:88),
	Name="ChromaticScale2",
	Metro=100)
	
# Long notes.
Longdur<-data.frame(
	dur=c(rep(7.5,88)),
	keys=c(1:88),
	Name="LongNotes",
	Metro=100)

# Create working directories
HostDir<-getwd()
dir.create("GEMusicAR",showWarnings=FALSE)
setwd("GEMusicAR")
dir.create("Signal Intensities",showWarnings=FALSE)
dir.create("GEMusicAR Filter",showWarnings=FALSE)
dir.create("GEMusicAR TXT Input",showWarnings=FALSE)
setwd("GEMusicAR Filter")
write.table(EFTvsNB,"EFTspec.txt",quote=FALSE,row.names=FALSE,col.names=FALSE)
setwd(HostDir)

#-------------------------------------------------------------------------
# Part B (Examples)
#-------------------------------------------------------------------------

# Data set 1:
# Neuroblastoma/Ewing sarcoma cell lines 
# GEO data set GSE1824
	
# Load Data
setwd(HostDir)
setwd(paste("GEMusicAR",sep=""))
Experiment1=("GSE1824")
LoadGSE(Experiment1)
ProcessCelMAS(Dataset=Experiment1)
setwd(HostDir)

# The following examples are discussed in the paper:
# Martin S. Staege (2015) "A short treatise concerning a 
# musical approach for the interpretation of gene expression data"

# Example 1: 2228 probe sets
# WARNING: generation of .wav files will take few minutes!!
samp<-c("4SKNMC","3SIMA","1CHP","2SHSY","5MedSRBC")
LoadSIforGEMusicA(Dataset=Experiment1,newnames=TRUE)
SetPar(minfreq=27.5,tonesteps=12,numkeys=88,
	mindur=8,vol=4,TeXscalefactor=1,maxNdots=2)
GenerateNtones(Dataset="GSE1824",N=2228)
setwd(HostDir)

# Example 2: 192 probe sets
samp<-c("13SKNMC","12SIMA","10CHP","11SHSY","14MedSRBC")
LoadSIforGEMusicA(Dataset=Experiment1,newnames=TRUE)
SetPar(minfreq=27.5,tonesteps=12,numkeys=88,
	mindur=8,vol=4,TeXscalefactor=1,maxNdots=2)
GenerateNtones(Dataset="GSE1824",N=192)
setwd(HostDir)

# Example 3: Pre-filtered probe sets
samp<-c("22SKNMC","21SIMA","19CHP","20SHSY","23MedSRBC")
LoadSIforGEMusicA(Dataset=Experiment1,newnames=TRUE)
GeneratePrefiltered(Dataset="GSE1824",filteredPS="EFTspec.txt")
SetPar(minfreq=27.5,tonesteps=12,numkeys=88,
	mindur=8,vol=4,TeXscalefactor=1,maxNdots=2)
GenerateNtones(Dataset="GSE1824",N=192,PSfilter="EFTspec")
setwd(HostDir)

# Example 4: Model melodies
# A: Song of Joy
samp<-c("57SKNMC","56SIMA","54CHP","55SHSY","58Med")
LoadSIforGEMusicA(Dataset=Experiment1,newnames=TRUE)
SetPar(minfreq=27.5,tonesteps=12,numkeys=88,
	mindur=8,vol=4,TeXscalefactor=4,maxNdots=2)
ExtractModel(Dataset="GSE1824",Model=SoJ)
setwd(HostDir)

# B: Ride of the Valkyries
samp<-c("66SKNMC","65SIMA","63CHP","64SHSY","67Med")
LoadSIforGEMusicA(Dataset=Experiment1,newnames=TRUE)
SetPar(minfreq=27.5,tonesteps=12,numkeys=88,
	mindur=8,vol=4,TeXscalefactor=4,maxNdots=2)
ExtractModel(Dataset="GSE1824",Model=Valkyries)
setwd(HostDir)

# Additional models
# 1. Landmann
samp<-c("SKNMC","SIMA","CHP","SHSY","Med")
LoadSIforGEMusicA(Dataset=Experiment1,newnames=TRUE)
SetPar(minfreq=110,tonesteps=12,numkeys=42,
	mindur=8,vol=4,TeXscalefactor=4,maxNdots=2)
ExtractModel(Dataset="GSE1824",Model=Landmann)
setwd(HostDir)

# 2. Choral No. 1
samp<-c("SKNMC","SIMA","CHP","SHSY","Med")
LoadSIforGEMusicA(Dataset=Experiment1,newnames=TRUE)
SetPar(minfreq=55,tonesteps=12,numkeys=54,
	mindur=8,vol=4,TeXscalefactor=4,maxNdots=2)
ExtractModel(Dataset="GSE1824",Model=Choral1)
setwd(HostDir)

# 3. Choral No. 2
samp<-c("SKNMC","SIMA","CHP","SHSY","Med")
LoadSIforGEMusicA(Dataset=Experiment1,newnames=TRUE)
SetPar(minfreq=55,tonesteps=12,numkeys=54,
	mindur=8,vol=4,TeXscalefactor=4,maxNdots=2)
ExtractModel(Dataset="GSE1824",Model=Choral2)
setwd(HostDir)

# 4. Original Melody
samp<-c("SKNMC","SIMA","CHP","SHSY","Med")
LoadSIforGEMusicA(Dataset=Experiment1,newnames=TRUE)
SetPar(minfreq=220,tonesteps=12,numkeys=30,
	mindur=8,vol=4,TeXscalefactor=4,maxNdots=2)
ExtractModel(Dataset="GSE1824",Model=Melody)
setwd(HostDir)

# 5. Chromatic scale No. 1
samp<-c("SKNMC","SIMA","CHP","SHSY","Med")
LoadSIforGEMusicA(Dataset=Experiment1,newnames=TRUE)
SetPar(minfreq=55,tonesteps=12,numkeys=54,
	mindur=8,vol=4,TeXscalefactor=4,maxNdots=2)
ExtractModel(Dataset="GSE1824",Model=ChromoScale1)
setwd(HostDir)

# 6. Chromatic scale No. 2
samp<-c("SKNMC","SIMA","CHP","SHSY","Med")
LoadSIforGEMusicA(Dataset=Experiment1,newnames=TRUE)
SetPar(minfreq=27.5,tonesteps=12,numkeys=88,
	mindur=8,vol=4,TeXscalefactor=1,maxNdots=2)
ExtractModel(Dataset="GSE1824",Model=ChromoScale2)
setwd(HostDir)

# 7. Long duration
samp<-c("SKNMC","SIMA","CHP","SHSY","Med")
LoadSIforGEMusicA(Dataset=Experiment1,newnames=TRUE)
SetPar(minfreq=27.5,tonesteps=12,numkeys=88,
	mindur=8,vol=4,TeXscalefactor=4,maxNdots=2)
ExtractModel(Dataset="GSE1824",Model=Longdur)
setwd(HostDir)

#-------------------------------------------------------------------------

# Data set 2: 
# Hodgkin's lymphoma/B cell data 
# GEO data sets GSE47686 and GSE20200 (partial)

# Load Data
setwd(HostDir)
setwd("GEMusicAR")
Experiment2<-"HLvsB"
LoadGSM(Dataset="GSM1154791",Directory=Experiment2)
LoadGSM(Dataset="GSM1154792",Directory=Experiment2)
LoadGSM(Dataset="GSM1154793",Directory=Experiment2)
LoadGSM(Dataset="GSM506714",Directory=Experiment2)
LoadGSM(Dataset="GSM506715",Directory=Experiment2)
LoadGSM(Dataset="GSM506716",Directory=Experiment2)
PrepareCels(Directory=Experiment2)
setwd(HostDir)

# Example 5: Probeset level
Experiment2A<-"HLvsBEx"
ProcessCelRMA(Dataset=Experiment2,level="probeset",out=Experiment2A)
samp<-c("32L540Ex","33L428Ex","31HDLM2Ex","28CD19aEx",
	"29CD19bEx","30CD19cEx","34MedEx")
LoadSIforGEMusicA(Dataset=Experiment2A,newnames=TRUE)
SetPar(minfreq=27.5,tonesteps=12,numkeys=88,
	mindur=8,vol=4,TeXscalefactor=1,maxNdots=2)
GenerateNtones(Dataset=Experiment2A,N=288)
setwd(HostDir)

# Example 6: Core Gene level
Experiment2B<-"HLvsBGe"
ProcessCelRMA(Dataset=Experiment2,level="core",out=Experiment2B)
samp<-c("45L540Ge","46L428Ge","44HDLM2Ge","41CD19aGe",
	"42CD19bGe","43CD19cGe","47MedGe")
LoadSIforGEMusicA(Dataset=Experiment2B,newnames=TRUE)
SetPar(minfreq=27.5,tonesteps=12,numkeys=88,
	mindur=8,vol=4,TeXscalefactor=1,maxNdots=2)
GenerateNtones(Dataset=Experiment2B,N=288)
setwd(HostDir)
